# Supplementary material for: Toxicity of Nanoparticulate Nickel to Aquatic Organisms: Review and Recommendations for Improvement of Toxicity Tests
Source: Environ Toxicol Chem. 2020 Aug 25;39(10):1861–83. doi: 10.1002/etc.4812 (PMC7590136; doi:10.1002/etc.4812)
Supplement: Supplementary file 2 — Supporting information. [file ETC-39-1861-s002.xlsx]

## Sheet: Title Page
Supporting Information #2: Table S10
Toxicity of Nanoparticulate Nickel to Aquatic Organisms: Review and Recommendations for Improvement of Toxicity Tests

## Sheet: Elemental Ni NPs
Table S10. Nano-Ni-Related Toxicity Primary Publications Summaries and Ratings								Ratings																			x = reported
Type of Ni nanoparticles	Type of exposure environment (A = air, AFS = anaerobic flocculent sludge, AGS = activated granular sludge, CCM = cell culture medium, FW = freshwater, MM = microbial medium, S = sediment/soil, SW = saltwater)	Taxonomic group (A = algae, Amph = amphibian, B = bacteria, F = fish, Fu = fungus, I = invertebrate, M = mammal, P = plant, Pr = protozoa, Y = yeast, V = virus)	Species	Duration (A = acute, C = chronic, NR = not reported)	Publication			Overall rating (H = high, L = low, M = medium)		Quality of toxicity testing and reporting of results (H = high, L = low, M = medium)								Quality of characterization of nanoparticles (H = high, L = low, M = medium)						Study design																								Source & purity
						Summary of results				Study design *	Source and purity of nanoparticles	Toxicity-test methods *	Chemistry of exposure waters/media *	Measured concentrations of particles	Measured concentrations of dissolved metals	Toxicity results *		Dry size of nanoparticles *	Physical-chemical characteristics of dry particles	Physical-chemical characteristics in exposure water/medium		Average of 10 categories		Relevant test organism	Waterborne pathway	Relevant tox endpoint	Cell numbers/ pop. density #	Opt. dens. of medium #	Zone of inhibition	Bioluminescence	Community composition	Frond growth #	Root elongation #	Survival #	Larval morphology #	Growth #	Reproduction #	Accumulation	Cytotoxicity (multicellular)	Behavior	Physiology	Histopathology	Genomics	Endpoint not stated	Conc. series & control	Reported part. conc. (m = meas., n = nom., nr = not rep.)		Particle source	Chem. analysis of parts.
Ni0	SW	I	Acartia tonsa	A: 48 h C: 4&7 d	Zhou et al. (2016)	Egg-hatching success did not decrease significantly in any treatment (5, 10, and 50 mg/L) of nano-Ni (~150 nm) comapred to the control, whether the solutions were sonicated or not sonicated before the start of the experiment. Lethality 48-h EC50s = 20.2 and 22.1 mg/L for non-sonicated and sonicated treatments, respectively. Lethality 48-h EC50 for dissolved Ni was 0.164 mg/L.		M		H	M	M	M	H	H	H		M	M	M		2.4		3	3	3								x									x		3	m		3	2
Ni0	SW	I	Acartia tonsa	C: 4 d	Zhou et al. (2018)	Compared to the control genome, 373 unigenes were differentially expressed in copepods exposed to 8.5 and 17 mg nano-Ni/L. Most of the genes were downregulated and took part in ribosome biogenesis, translocation, and protein turnover.		L		H	M	L	M	L	L	L		M	L	L		1.5		3	3	3								x									x		3	m		3	2
Ni0	MM	B	Agrobacterium sp. PH-08	A/C: 6 h	Le et al. (2014)	Nano-Ni (44.1 nm) decreased 6-h bacterial cell viability in 100 and 1,000 mg/L tested in bacterial growth medium; and nano-Ni increased production of reactive oxygen species and decreased bacterial degradation of two organic chemicals.		L		M	M	M	M	L	M	L		H	M	M		1.9		3	3	3	x																		3	n		3	2
Ni0	FW	I	Anopheles subpictus	A: 24 h	Rajakumar et al. (2013)	Distilled water was used as the dilution water, making the relevance of the results questionable. Nano-Ni (150 nm) was slightly more toxic to the mosquito larvae than Ni-hydrazine complexes (LC50s = 4.93 and 8.29 mg/L, respectively). [Ni-hydrazine was used in the synthesis of the nano-Ni.]		L		M	M	L	L	L	L	L		H	H	M		1.7		3	3	3								x											3	n		3	2
Ni0	MM	Fu	Aspergillus clavatus	A/C: 48 h	Jeyaraj Pandian et al. (2016)	EC50 and EC10 calculated from the authors' Figure 3 are 32.6 and <25 mg nano-Ni0/L, respectively.		L		M	M	L	L	L	L	H		H	M	M		1.8		3	3	3		x																	3	n		3	2
Ni0	MM	Fu	Aspergillus fumigatus	A/C: 48 h	Jeyaraj Pandian et al. (2016)	EC50 and EC10 calculated from the authors' Figure 3 are 34.3 and 25.4 mg nano-Ni0/L, respectively.		L		M	M	L	L	L	L	H		H	M	M		1.8		3	3	3		x																	3	n		3	2
Ni0	MM	Fu	Aspergillus niger	A/C: 48 h	Jeyaraj Pandian et al. (2016)	EC50 and EC10 calculated from the authors' Figure 3 are 32.2 and <25 mg nano-Ni0/L, respectively.		L		M	M	L	L	L	L	H		H	M	M		1.8		3	3	3		x																	3	n		3	2
Ni0	MM	B	Bacillus cereus	A/C: 24 h	Helen & Rani (2015)	Nanoprticles inhibited bacterial growth, as measured using disc diffusion method.		L		L	H	L	M	L	L	L		H	H	L		1.7		3	1	3	x																		2	nr		3	3
Ni0	MM	B	Bacillus subtilus	NR	Din et al. (2018)	Only a narrative statement in Abstract, that the nanoparticles have broad-spectrum antibiotic properties against B. subtilus (i.e., no mention in the text!).		L		L	M	L	L	L	L	L		H	L	L		1.3		3	1	1																		x	1	nr		3	2
Ni0	MM	B	Bacillus subtilus	A/C: 24 h	Jeyaraj Pandian et al. (2016)	EC50 and EC10 calculated from the authors' Figure 2 are 33.7 and <25 mg nano-Ni0/L, respectively.		L		M	M	L	M	L	L	H		H	M	M		1.9		3	3	3		x																	3	n		3	2
Ni0	MM	B	Bacillus subtilus	A/C: 24 h	Kumar et al. (2010)	Toxicity test conducted in solid agar. Nano-Ni0 inhibited bacterial growth.		L		L	L	L	L	L	L	L		H	M	L		1.3		3	1	1			x																3	n		3	1
Ni0	MM	B	Bacillus subtilus	A/C: 6 h	Peng et al. (2018)	Toxicity tests conducted with superparamagnetic nickel colloidal nanocrystal clusters (SNCNCs) on solid agar and in phosphate-buffered saline. In both media, SNCNCs inhibited bacterial growth. 6-h EC50 and EC10 <20 mg/L.		M		M	L	M	M	L	L	M		H	M	M		1.8		3	3	3	x		x																3	n		3	1
Ni0	MM	V	Bacteriophage f2	A/C: 1 h	Cheng et al. (2019)	Nutrient-broth growth method were used. Nanoparticles did not inhibited bacteria growth in nutrient broth. Type of nutrient broth not stated.		L		L	L	M	L	L	M	L		H	M	L		1.5		1	3	3	x																		1	n		3	1
Ni0	MM	Fu	Candida albicans	A/C: 48 h	Jeyaraj Pandian et al. (2016)	EC50 and EC10 calculated from the authors' Figure 3 are 34.5 and 25.4 mg nano-Ni0/L, respectively.		L		M	M	L	L	L	L	H		H	M	M		1.8		3	3	3		x																	3	n		3	2
Ni0	MM	Fu	Candida tropicalis	A/C: 48 h	Jeyaraj Pandian et al. (2016)	EC50 and EC10 calculated from the authors' Figure 3 are 29.8 and <25 mg nano-Ni0/L, respectively.		L		M	M	L	L	L	L	H		H	M	M		1.8		3	3	3		x																	3	n		3	2
Ni0	FW	I	Ceriodaphnia dubia	A: 48 h	Griffitt et al. (2008)	Nano-Ni (5-20 nm) was ~29x more toxic than dissolved Ni to C. dubia neonates (48-h LC50 of nano-Ni = 0.674 mg/L, 48-h LC50 of dissolved Ni = 19.64 mg/L).		M		M	L	M	M	L	M	M		H	M	M		1.9		3	3	3								x											3	n		3	1
Ni0	FW	A	Chlorella vulgaris	NR	Morgaleva et al. (2015)	IC50 of nano-Ni (5 nm) to C. vulgaris (for population growth rate) = 0.529 mg/L (exposure time not specified). Wide exposure-concentration intervals results in low certainty about EC50 values.		L		L	L	L	L	L	L	L		H	L	L		1.2		3	3	3	x																		1	n		3	1
Ni0	SW	I	Ciona intestinalis	A: 2 h (sperm), 24 h (larvae)	Gallo et al. (2016)	Concentrations of nano-Ni (<100 nm) > 0.01 mg/L significantly decreased fertilization rate and percentage of normal larvae in sea aquirts. At 0.1 mg/L each, only~18% fertilization success and 0% normal larvae when exposed to the nano-Ni, but 75% fertilization success and 73% normal larvae when exposed to NiCl2.		M		M	M	M	M	L	L	H		M	L	M		1.8		3	3	3								x											3	n		3	2
Ni0	FW	I	Culex gelidus	A: 24 h	Rajakumar et al. (2013)	Distilled water was used as the dilution water, making the relevance of the results questionable. Nano-Ni (150 nm) was slightly more toxic to the mosquito larvae than Ni-hydrazine complexes (LC50s = 4.94 and 7.83 mg/L, respectively). [Ni-hydrazine was used in the synthesis of the nano-Ni.]		L		M	M	L	L	L	L	L		H	H	M		1.7		3	3	3								x											3	n		3	2
Ni0	FW	I	Culex quinquefasciatus	A: 24 h	Rajakumar et al. (2013)	Distilled water was used as the dilution water, making the relevance of the results questionable. Nano-Ni (150 nm) was slightly more toxic to the mosquito larvae than Ni-hydrazine complexes (LC50s = 5.56 and 9.69 mg/L, respectively). [Ni-hydrazine was used in the synthesis of the nano-Ni.]		L		M	M	L	L	L	L	L		H	H	M		1.7		3	3	3								x											3	n		3	2
Ni0	FW	F	Danio rerio	C: 84 d	Bagirov et al. (2019)	No mortality in 0.01, 0.1, and 1 mg/L after 84-d exposure. Low loading dose in short exposure activated antioxidant defense system; but high dose in long exposure exhausted antioxidant system, leading to hyper-production of free radicals and associated DNA damage. Transient microorganisms replaced normal intestinal flora.		L		L	L	L	L	L	L	L		H	M	M		1.4		3	1	1														x					1	n		3	1
Ni0	FW	F	Danio rerio	A: 96 h	Boran and Șaffak (2018)	Nano-Ni (<100 nm) was ~4x less toxic to zebrafish larvae than dissolved Ni (96-h LC50 of nano-Ni = 122.2 mg/L, 96-h LC50 of dissolved Ni = 32.6 mg/L). The genomic response was more complicated: "...while Ni-NPs induced gene expression (presumably by the release of Ni ions), the differences in concentration relationships of gene expression between Ni-NPs and Ni(II) suggest that factors in addition…		L		H	M	L	L	H	H	H		M	M	M		2.2		3	3	3								x									x		3	m		3	2
Ni0	FW	F	Danio rerio	A: 48 h	Griffitt et al. (2008)	Toxicity results for zebrafish were not conclusive, because 48-h LC50s for adults and for larvae were >10 mg/L for both nano-Ni (5-20 nm) and dissolved Ni (i.e., ">" value for all four lifestage x metal-form combinations). LC50s only listed as ">" concentrations.		M		M	L	H	M	L	M	M		H	M	M		2		3	3	3								x											3	n		3	1
Ni0	FW	F	Danio rerio	A: 4 d	Ispas et al. (2009)	"Three different size nickel nanoparticle (Ni NPs) of 30, 60, and 100 nm and larger particle clusters of aggregated 60 nm entities with a dendritic structure were synthesizedandexposedto zebrafish embryos assessing mortality and developmental defects. Ni NPs exposure was compared to soluble nickel salts. All three 30, 60, and 100 nm Ni NPs are equal to or less toxic than soluble nickel while dend…		M		M	L	M	M	L	M	M		H	H	M		2		3	3	3								x							x				3	n		3	1
Ni0	FW	F	Danio rerio	A: 96 h	Kovrižnych et al. (2013)	Toxicity results for zebrafish were not conclusive, because 96-h LC50s for adults and for eggs were >400 mg/L for nano-Ni (size not specified). LC50s only listed as ">" concentrations.		M		M	L	H	M	L	L	M		M	L	L		1.6		3	3	3								x											2	n		3	1
Ni0	FW	F	Danio rerio	NR	Morgaleva et al. (2015)	LC50 of nano-Ni (5-nm) to zebrafish >100 mg/L (lifestage and exposure time not specified). LC50s only listed as ">" concentrations.		L		L	L	L	L	L	L	L		H	L	L		1.2		3	3	3								x											1	n		3	1
Ni0	FW	F	Danio rerio	A: 96 h	Morgaleva et al. (2017)	96-h LOEC of nano-Ni (5-nm) for coagulation (death) of zebrafish embryos = 0.1 mg/L; 96-h LC50 >100 mg/L. Other developmental effects at concentrations < LC10. LC50s only listed as ">" concentrations.		L		M	L	M	L	L	L	M		H	M	L		1.6		3	3	3								x											3	n		3	1
Ni0	FW	F	Danio rerio	A: 72 h (hatch), 96 h (survival)	Özel et al. (2014)	LOEC for decreased hatching of zebrafish embryos exposed to nano-Ni (30-50 nm) = 20 mg/L (~26% decrease); no decrease at 1, 5, and 10 mg/L nano-Ni. LOEC for impairment of intestinal production of serotonin by nano-Ni in zebrafish embryos = 20 mg/L (~83% decrease); no decrease at 1, 5, and 10 mg/L nano-Ni. However, LOEC for dissolved Ni = 5 mg/L (~17% decrease; only non-control concentration teste…		M		M	M	M	M	L	L	H		H	H	M		2.1		3	3	3								x							x				3	n		3	2
Ni0	FW	I	Daphnia magna	NR	Morgaleva et al. (2015)	LC50 of nano-Ni (5 nm) to D. magna >100 mg/L (lifestage and exposure time not specified). IC50 for trophic activity (not described) = 40.984 mg/L. LC50s only listed as ">" concentrations.		L		L	L	L	L	L	L	L		H	L	L		1.2		3	3	3								x											1	n		3	1
Ni0	FW	I	Daphnia magna	A: 48 h	Oleszczuk et al. (2015)	Lethality 48-h EC50 for nano-Ni (<100 nm) to D. magna = 10.3 mg/L. Addition of surfactants (TX-100, CTAB, and SDBS) decreased the nano-Ni toxicity.		M		M	M	H	M	L	L	H		M	M	M		2		3	3	3								x											3	n		3	2
Ni0	FW	I	Daphnia pulex	A: 48 h	Griffitt et al. (2008)	Nano-Ni (5-20 nm) toxicity did not differ significantly from dissolved Ni toxicity to D. pulex adults (48-h LC50 of nano-Ni = 3.89 mg/L, 48-h LC50 of dissolved Ni = 1.48 mg/L).		M		M	L	H	M	L	M	M		H	M	M		2		3	3	3								x											3	n		3	1
Ni0	MM	B	Escherichia coli	A/C: 24 h	Argueta-Figueroa et al. (2014)	EC50 and EC10 calculated from the authors' Figure 4b are 6.03 and 0.222 mg nano-Ni0/L, respectively.		M		M	H	M	M	L	L	M		H	H	L		2		3	3	3	x																		3	n		3	3
Ni0	MM	B	Escherichia coli	A/C: 24 h	Chaudhary et al. (2015)	Toxicity measured as size of zone of inhibition in agar well diffusion method. Nano-Ni (20-200 nm; concentrations in agar plates not reported) inhibited bacterial growth to approximately the same extent as or slightly less than four antibiotics (Amikacin, Ciprofloxacin, Gentamicin, and Norfloxacin). Aqueous medium for MIC determination included DMSO, in which the nanoparticles were suspended (app…		L		L	L	L	L	L	L	L		M	H	L		1.3		3	1	3		x	x																3	n		3	1
Ni0	MM	B	Escherichia coli	A/C: 24 h	Chaudhary et al. (2019)	Toxicity measured as size of zone of inhibition in agar well diffusion method. Nanoparticles appeared to inhibit bacterial growth, but a negative control was not included for comparison.		L		L	L	L	M	L	L	L		H	M	L		1.4		3	1	1			x																2	n		3	1
Ni0	MM	B	Escherichia coli	NR	Din et al. (2018)	Only a narrative statement in Abstract, that the nanoparticles have broad-spectrum antibiotic properties against E. coli (i.e., no mention in the text!).		L		L	M	L	L	L	L	L		H	L	L		1.3		3	1	1																		x	1	nr		3	2
Ni0	MM	B	Escherichia coli	A/C: 24 h	Helen & Rani (2015)	Nanoprticles inhibited bacterial growth, as measured using disc diffusion method.		L		L	H	L	M	L	L	L		H	H	L		1.7		3	1	1			x																2	nr		3	3
Ni0	MM	B	Escherichia coli	A/C: 24 h	Jeyaraj Pandian et al. (2016)	EC50 and EC10 calculated from the authors' Figure 2 are 31.5 and <25 mg nano-Ni0/L, respectively.		L		M	M	L	M	L	L	H		H	M	M		1.9		3	3	3		x																	3	n		3	2
Ni0	MM	B	Escherichia coli	A/C: 24 h	Kheiri Hafshejani et al. (2018)	Inhibited bacterial growth in spot test on agar. Also, minimum inhibitory concentration was 1.62 g/L in growth medium, and minimum bactericidal concentration (99.9% effective) was 3.25 g/L.		L		M	L	L	L	L	L	L		L	L	M		1.2		3	3	3		x	x																3	n		3	1
Ni0	MM	B	Escherichia coli	A/C: 24 h	Kumar et al. (2010)	Toxicity test conducted in solid agar. Nano-Ni0 inhibited bacterial growth.		L		L	L	L	L	L	L	L		H	M	L		1.3		3	1	1			x																3	n		3	1
Ni0	MM	B	Escherichia coli	A/C: 6 h	Peng et al. (2018)	Toxicity tests conducted with superparamagnetic nickel colloidal nanocrystal clusters (SNCNCs) on solid agar and in phosphate-buffered saline. In both media, SNCNCs inhibited bacterial growth. 6-h EC50 and EC10 <20 mg/L.		M		M	L	M	M	L	L	M		H	M	M		1.8		3	3	3	x		x																3	n		3	1
Ni0	MM	B	Escherichia coli	A/C: 120 h	Zhang et al. (2013)	Nano-Ni (20 nm) decreased 2-h bacterial cell growth in PBS (phosphate-buffered saline) by ~20%. UV irradiation for 30-120 min increased the growth inhibition and dissolution of nano-Ni. Only one NP concentration tested.		M		M	M	M	M	L	H	M		H	M	M		2.1		3	3	3	x																		2	n		3	2
Ni0	S	I	Heterocypris incongruens	C: 6 d	Jośko et al. (2016)	This was a sediment-toxicity test; sediments pre-conditioned with NPs for 17 months.. Only sediment concentrations reported; no concentrations as mg/L. In both sediments tested, nano-Ni (<100 nm, 100 mg/kg sediment) caused ~40% mortality to the ostracods; and growth was decreased by ~30-~70%. In one sediment, bulk Ni caused more toxicity than nano-Ni; in the other sediment, the reverse occurred.		L		L	L	L	M	L	L	M		M	M	L		1.4		3	1	3								x		x									2	n		3	1
Ni0	MM	B	Klebsiella pneumoniae	A/C: 24 h	Chaudhary et al. (2019)	Toxicity measured as size of zone of inhibition in agar well diffusion method. Nanoparticles appeared to inhibit bacterial growth, but a negative control was not included for comparison.		L		L	L	L	M	L	L	L		H	M	L		1.4		3	1	1			x																2	n		3	1
Ni0	MM	B	Klebsiella pneumoniae	A/C: 24 h	Helen & Rani (2015)	Nanoprticles inhibited bacterial growth, as measured using disc diffusion method.		L		L	H	L	M	L	L	L		H	H	L		1.7		3	1	1			x																2	nr		3	3
Ni0	MM	B	Klebsiella pneumoniae	A/C: 24 h	Jeyaraj Pandian et al. (2016)	EC50 and EC10 calculated from the authors' Figure 2 are 34.3 and 25.4 mg nano-Ni0/L, respectively.		L		M	M	L	M	L	L	H		H	M	M		1.9		3	3	3		x																	3	n		3	2
Ni0	MM	B	Klebsiella pneumoniae	A/C: 24 h	Kheiri Hafshejani et al. (2018)	Inhibited bacterial growth in spot test on agar.		L		M	L	L	L	L	L	L		L	L	M		1.2		3	3	3		x	x																3	n		3	1
Ni0	MM	B	Klebsiella pneumoniae	A/C: 18 h	Sudhasree et al. (2014)	Nano-Ni (0.5 nm) prepared by a green-chemical synthesis had approximately the same toxicity as dissolved NiCl2. Toxicity measured as size of zone of inhibition in agar well diffusion method.		L		L	L	L	M	L	L	L		M	H	M		1.5		3	1	1			x																2	n		3	1
Ni0	MM	B	Klebsiella sp.	A/C: 24 h	Chaudhary et al. (2015)	Toxicity measured as size of zone of inhibition in agar well diffusion method. Nano-Ni (20-200 nm; concentrations in agar plates not reported) inhibited bacterial growth to approximately the same extent as or slightly less than four antibiotics (Amikacin, Ciprofloxacin, Gentamicin, and Norfloxacin). Aqueous medium for MIC determination included DMSO, in which the nanoparticles were suspended (app…		L		L	L	L	L	L	L	L		M	H	L		1.3		3	1	3		x	x																3	n		3	1
Ni0	FW	F	Labeo rohita	C: 21 d	Kanwal et al. (2019)	100% survival but significantly decreased weight gain in 25 mg Nano-Ni/L after 21-d exposure. Avoidance of other fish and slower swimming, with low feed intake. Significantly decreased hematological parameters, but significantly increased serum protein, cholesterol, alanine aminotransferase, globuling, and aspartate aminotransferase.		L		M	L	L	L	L	L	M		H	H	L		1.6		3	2	3								x		x					x				2	n		3	1
Ni0	MM	B	Lactobacillus sp.	A/C: 24 h	Kumar et al. (2010)	Viability of BF-2 cells from caudal fin of bluegill sunfish was tested in vitro using MTT assay.		L		L	L	L	L	L	L	L		H	M	L		1.3		3	1	1			x																3	n		3	1
Ni0	CCM	F	Lepomis macrochirus	A: 24 h	Poornavaishnavi et al. (2019)	Viability of BF-2 cells from caudal fin of bluegill sunfish was tested in vitro using MTT assay. Using MTT assay, cell viability not significantly decreased at 5 mg Ni0/L but significantly decreased at 10, 20, and 30 mg Ni0/L. Using NRU assay, cell viability significantly decreased at 5, 20, and 30 mg Ni0/L but not at 10 mg Ni0/L.		L		L	H	L	L	L	L	L		H	H	M		1.7		3	3	1													x		x	x			3	n		3	3
Ni0	FW	F	Oreochromis mossambicus	C: 14 d	Jayaseelan et al. (2014)	Exposure to nanoparticles in dechlorinated tap water. Only physiological and histopathological analyses of responses, plus metal accumulation. Significant decreases in CAT, POD, and SOD activities.		L		L	L	M	M	L	H	L		H	H	M		1.9		3	3	1												x			x	x			3	n		3	1
Ni0	SW	I	Paracentrotus lividus	A: 46 h	Kanold et al. (2016)	No deaths and no significant decrease in percentage of development after 48-h exposures of embryo-larval sea urchins to 3 mg/L of nano-Ni (48 nm) or NiCl2. However, growth decreased significantly in 0.3-3 mg/L of nano-Ni and dissolved Ni (similar growth decrease in 1.2 mg/L nano-Ni and 3 mg/L dissolved Ni.		M		M	L	M	M	L	M	H		H	M	M		2		3	3	3									x	x									3	n		3	1
Ni0	MM	Pr	Paramecium caudatum	NR	Morgaleva et al. (2015)	Endpoint was chemo-illicted response to an attractant, which is not a standard toxicological endpoint. IC50 of nano-Ni (5 nm) to P. caudatum (for an unspecified chemoattractant-elicited response) = 0.0049 mg/L (exposure time not specified). Wide exposure-concentration intervals results in low certainty about EC50 values.		L		L	L	L	L	L	L	L		H	L	L		1.2		3	3	1														x					1	n		3	1
Ni0	MM	B	Pneumonia typhus	A/C: 24 h	Chaudhary et al. (2019)	Toxicity measured as size of zone of inhibition in agar well diffusion method. Nanoparticles appeared to inhibit bacterial growth, but a negative control was not included for comparison.		L		L	L	L	M	L	L	L		H	M	L		1.4		3	1	1			x																2	n		3	1
Ni0	MM	B	Proteus vulgaris	A/C: 18 h	Sudhasree et al. (2014)	Nano-Ni (0.5 nm) prepared by a green-chemical synthesis had approximately the same toxicity as dissolved NiCl2. Toxicity measured as size of zone of inhibition in agar well diffusion method.		L		L	L	L	M	L	L	L		M	H	M		1.5		3	1	1			x																2	n		3	1
Ni0	FW	A	Pseudokirchneriella subcapitata	A/C: 96 h	Griffitt et al. (2008)	96-h nano-Ni (5-20 nm) IC50 for growth inhibition of the algae = 0.35 mg/L; not determined for dissolved Ni.		M		M	L	H	M	L	M	M		H	M	M		2		3	3	3								x											3	n		3	1
Ni0	MM	B	Pseudomonas aeruginosa	A/C: 24 h	Chaudhary et al. (2015)	Toxicity measured as size of zone of inhibition in agar well diffusion method. Nano-Ni (20-200 nm; concentrations in agar plates not reported) inhibited bacterial growth to approximately the same extent as or slightly less than four antibiotics (Amikacin, Ciprofloxacin, Gentamicin, and Norfloxacin). Aqueous medium for MIC determination included DMSO, in which the nanoparticles were suspended (app…		L		L	L	L	L	L	L	L		M	H	L		1.3		3	1	3		x	x																3	n		3	1
Ni0	MM	B	Pseudomonas aeruginosa	NR	Din et al. (2018)	Only a narrative statement in the text (but not in the Abstract), that the antimicrobial activity of the nanoparticles against P. aeruginosa was almost equal to that of chloramphenicol.		L		L	M	L	L	L	L	L		H	L	L		1.3		3	1	1																		x	1	nr		3	2
Ni0	MM	B	Pseudomonas aeruginosa	A/C: 24 h	Kumar et al. (2010)	Toxicity test conducted in solid agar. Nano-Ni0 inhibited bacterial growth.		L		L	L	L	L	L	L	L		H	M	L		1.3		3	1	1			x																3	n		3	1
Ni0	MM	B	Pseudomonas aeruginosa	A/C: 18 h	Sudhasree et al. (2014)	Nano-Ni (0.5 nm) prepared by a green-chemical synthesis had approximately the same toxicity as dissolved NiCl2. Toxicity measured as size of zone of inhibition in agar well diffusion method.		L		L	L	L	M	L	L	L		M	H	M		1.5		3	1	1			x																2	n		3	1
Ni0	MM	B	Salmonella typhi	A/C: 24 h	Jeyaraj Pandian et al. (2016)	EC50 and EC10 calculated from the authors' Figure 2 are 33.6 and <25 mg nano-Ni0/L, respectively.		L		M	M	L	M	L	L	H		H	M	M		1.9		3	3	3		x																	3	n		3	2
Ni0	MM	B	Staphylococcus aureus	A/C: 24 h	Argueta-Figueroa et al. (2014)	EC50 and EC10 calculated from the authors' Figure 4a are 11.6 and 0.430 mg nano-Ni0/L, respectively.		M		M	H	M	M	L	L	M		H	H	L		2		3	3	3	x																		3	n		3	3
Ni0	MM	B	Staphylococcus aureus	A/C: 24 h	Chaudhary et al. (2015)	Toxicity measured as size of zone of inhibition in agar well diffusion method. Nano-Ni (20-200 nm; concentrations in agar plates not reported) inhibited bacterial growth to approximately the same extent as or slightly less than four antibiotics (Amikacin, Ciprofloxacin, Gentamicin, and Norfloxacin). Aqueous medium for MIC determination included DMSO, in which the nanoparticles were suspended (app…		L		L	L	L	L	L	L	L		M	H	L		1.3		3	1	3		x	x																3	n		3	1
Ni0	MM	B	Staphylococcus aureus	A/C: 24 h	Helen & Rani (2015)	Nanoprticles inhibited bacterial growth, as measured using disc diffusion method.		L		L	H	L	M	L	L	L		H	H	L		1.7		3	1	1			x																2	nr		3	3
Ni0	MM	B	Staphylococcus aureus	A/C: 24 h	Kheiri Hafshejani et al. (2018)	Inhibited bacterial growth in spot test on agar. Also, minimum inhibitory concentration was 0.81 g/L in growth medium, and minimum bactericidal concentration (99.9% effective) was 1.62 g/L.		L		M	L	L	L	L	L	L		L	L	M		1.2		3	3	3		x	x																3	n		3	1
Ni0	MM	B	Staphylococcus aureus	A/C: 24 h	Kumar et al. (2010)	Toxicity test conducted in solid agar. Nano-Ni0 inhibited bacterial growth.		L		L	L	L	L	L	L	L		H	M	L		1.3		3	1	1			x																3	n		3	1
Ni0	MM	B	Staphylococcus aureus	A/C: 18 h	Sudhasree et al. (2014)	Nano-Ni (0.5 nm) prepared by a green-chemical synthesis was approximately as toxic as nano-Ni (6.04 nm) prepared by a standard chemical synthesis. The green-pathway nano-Ni was slightly less toxic than dissolved NiCl2. Toxicity measured as size of zone of inhibition in agar well diffusion method.		L		L	L	L	M	L	L	L		M	H	M		1.5		3	1	1			x																2	n		3	1
Ni0	MM	B	Staphylococcus epidermidis	A/C: 24 h	Jeyaraj Pandian et al. (2016)	EC50 and EC10 calculated from the authors' Figure 2 are 33.7 and <25 mg nano-Ni0/L, respectively.		L		M	M	L	M	L	L	H		H	M	M		1.9		3	3	3		x																	3	n		3	2
Ni0	MM	B	Streptococcus mutans	A/C: 24 h	Argueta-Figueroa et al. (2014)	EC50 and EC10 calculated from the authors' Figure 4c are 10.4 and 0.476 mg nano-Ni0/L, respectively.		M		M	H	M	M	L	L	M		H	H	L		2		3	3	3	x																		3	n		3	3
Ni0	MM	B	Vibrio cholerae	A/C: 18 h	Sudhasree et al. (2014)	Nano-Ni (0.5 nm) prepared by a green-chemical synthesis was considerably less toxic than nano-Ni (6.04 nm) prepared by a standard chemical synthesis. The green-pathway nano-Ni also was less toxic than dissolved NiCl2. Toxicity measured as size of zone of inhibition in agar well diffusion method.		L		L	L	L	M	L	L	L		M	H	M		1.5		3	1	1			x																2	n		3	1
Ni0	MM	B	Vibrio fischeri	A/C: 0.25 h	Jośko et al. (2016)	This was a sediment-toxicity test; sediments pre-conditioned with NPs for 17 months.. Only sediment concentrations reported; no concentrations as mg/L. In both sediments tested, nano-Ni (<100 nm, 100 mg/kg sediment) stimulated Microtox bioluminescence instead of inhibiting it. In one sediment, the stimulation was approximately the same as the stimulation by bulk Ni particles (size not reported, 1…		L		L	L	L	M	L	L	L		M	M	L		1.3		3	1	1				x															2	n		3	1
Ni0	AGS	B	Microbial community	A/C: 28 d	He et al. (2019b) Env. Sci. Nano 6:1536-1548	NiNP concentrations of 50, 200, and 600 mg/g-TSS decreased rates of glucose consumption and methane production. Dissolved Nii concentrations of 10, 30, and 120 mg/L (correspondiung to the three inhibitory NiNP concentrations) also decreased rates of glucose consumption and methane production. Thus, toxicity of NiNps attributed mainly to dissolved Ni.		L		L	L	M	L	L	H	L		H	H	M		1.8		1	3	1					x										x		x		3	n		3	1
Ni0	AFS	B	Microbial community	A/C: 54 d	He et al. (2019a) Env. Sci. Nano 6:2820-2831	NiNP concentrations of 50, 200, and 600 mg/g-TSS decreased rates of glucose consumption and methane production.		L		L	L	M	M	L	H	L		H	H	M		1.9		1	3	1					x										x		x		3	n		3	1
						H		0		3	8	5	0	2	6	16		54	26	0	0	0
						M		17		35	24	18	40	0	8	15		17	35	41	0	49
						L		57		36	42	51	34	72	60	43		3	13	33	0	25
						ER		0		0	0	0	0	0	0	0		0	0	0	0	0
						n		74		74	74	74	74	74	74	74		74	74	74	0	74

## Sheet: NiO NPs
Table S10. Nano-Ni-Related Toxicity Primary Publications Summaries and Ratings								Ratings																			x = reported
Type of Ni nanoparticles	Type of exposure environment (A = air, AFS = anaerobic flocculent sludge, AGS = activated granular sludge, CCM = cell culture medium, FW = freshwater, MM = microbial medium, S = sediment/soil, SW = saltwater)	Taxonomic group (A = algae, Amph = amphibian, B = bacteria, F = fish, Fu = fungus, I = invertebrate, M = mammal, P = plant, Pr = protozoa, Y = yeast, V = virus)	Species	Duration (A = acute, C = chronic, NR = not reported)	Publication			Overall rating (H = high, L = low, M = medium)		Quality of toxicity testing and reporting of results (H = high, L = low, M = medium)								Quality of characterization of nanoparticles (H = high, L = low, M = medium)						Study design																								Source & purity
						Summary of results				Study design *	Source and purity of nanoparticles	Toxicity-test methods *	Chemistry of exposure waters/media *	Measured concentrations of particles	Measured concentrations of dissolved metals	Toxicity results *		Dry size of nanoparticles *	Physical-chemical characteristics of dry particles	Physical-chemical characteristics in exposure water/medium		Average of 10 categories		Relevant test organism	Waterborne pathway	Relevant tox endpoint	Cell numbers/ pop. density #	Opt. dens. of medium #	Zone of inhibition	Bioluminescence	Community composition	Frond growth #	Root elongation #	Survival #	Larval morphology #	Growth #	Reproduction #	Accumulation	Cytotoxicity (multicellular)	Behavior	Physiology	Histopathology	Genomics	Endpoint not stated	Conc. series & control	Reported part. conc. (m = meas., n = nom., nr = not rep.)		Particle source	Chem. analysis of parts.
NiO	SW	I	Artemia salina	A: 24 h & C: 96 h	Ates et al. (2016)	No deaths in any exposure concentration. Brine shrimp nauplii accumulated 19.8 and 47.7 mg/g Ni from nano-NiO (20-90 nm) at 24 and 96 h of exposure (not specified whether dry- or wet-weight basis). Concentrations of malondialdehyde (an indicator of oxidative stress) increased significantly at nano-NiO concentrations of 1, 10, and 50 mg/L (but not at 0.2 mg/L). However, production of malondialdehy…		L		L	L	M	M	L	M	L		H	L	M		1.6		3	3	1												x			x				3	n		3	1
NiO	SW	I	Artemia salina	A: 24 h	Iqbal et al. (2019)	Survival decreased as exposure concentration was increased from 1 to 200 mg/L. IC50 reported by the authors was 43.73 mg/L.		L		M	L	L	L	L	L	L		H	H	M		1.6		3	3	3								x											3	n		3	1
NiO	SW	I	Artemia salina	A: 24 h	Khalil et al. (2018)	24-h survival EC50 = 42.6 mg/L.		M		M	L	M	M	L	L	M		H	H	L		1.8		3	3	3								x											3	n		3	1
NiO	SW	I	Artemia salina	A: 24 h	Nogueira et al. (2015)	In a 24-h lethality test, no deaths of larval brine shrimp exposed to 8.2-20 mg/L of nano-NiO (10-20 nm or 100 nm).		M		M	M	M	M	L	M	M		H	M	M		2		3	3	3								x											3	n		3	2
NiO	MM	Fu	Aspergillus flavus	A/C: 48 h	Iqbal et al. (2019)	Agar disc-diffusion method was used. Nanoparticles inhibited fungal growth.		L		L	L	L	L	L	L	L		H	H	M		1.5		3	1	1			x																1	n		3	1
NiO	MM	Fu	Aspergillus flavus	A/C: 48 h	Khalil et al. (2018)	Inhibited somatic growth of fungal mycelia on surface of nano-NiO-containing agar.		L		L	L	L	L	L	L	L		H	H	L		1.4		3	1	3										x									3	n		3	1
NiO	MM	Fu	Aspergillus fumigatus	A/C: 48 h	Khalil et al. (2018)	Inhibited somatic growth of fungal mycelia on surface of nano-NiO-containing agar.		L		L	L	L	L	L	L	L		H	H	L		1.4		3	1	3										x									3	n		3	1
NiO	MM	Fu	Aspergillus niger	A/C: 48 h	Iqbal et al. (2019)	Agar disc-diffusion method was used. Nanoparticles inhibited fungal growth.		L		L	L	L	L	L	L	L		H	H	M		1.5		3	1	1			x																1	n		3	1
NiO	MM	Fu	Aspergillus niger	A/C: 48 h	Khalil et al. (2018)	Inhibited somatic growth of fungal mycelia on surface of nano-NiO-containing agar.		L		L	L	L	L	L	L	L		H	H	L		1.4		3	1	3										x									3	n		3	1
NiO	MM	B	Bacillus anthracis	A/C: 20-24 h	Mishra et al. (2018)	62% decrease of population growth at 3.0 mg/L (but no decrease at 2.5 mg/L).		M		M	L	M	M	L	L	M		H	H	L		1.8		3	3	3	x																		3	n		3	1
NiO	MM	B	Bacillus anthracis	NR	Rajan et al. (2017)	NiO nano-sticks of unspecified dimensions. Inhibited bacterial growth in agar-plate exposures (method unspecified).		L		L	L	L	L	L	L	L		L	H	L		1.2		3	1	1			x																1	nr		3	1
NiO	MM	B	Bacillus subtilis	A/C: 24 h	Baek and An (2011)	In a 24-h bacterial-growth test in which nano-NiO (10-20 nm) was embedded in agar and a bacterial suspension was inoculated on top of the solidified agar, the EC50 of nano-NiO = 121.9 mg/L (NOEC and LOEC = 25and 50 mg/L, respectively).		L		L	L	L	M	L	L	M		M	L	L		1.3		3	1	3	x																		3	n		3	1
NiO	MM	B	Bacillus subtilis	A/C: 24 h	Bhushan et al. (2019)	Agar disc-diffusion method and nutrient-broth growth method were used. Nanoparticle complexes inhibited bacterial growth in agar and in nutrient broth. Types of nutrient agar and nutrient broth not stated.		L		M	H	M	L	L	L	L		H	H	L		1.8		3	3	3		x	x																3	n		3	3
NiO	MM	B	Bacillus subtilus	NR	Din et al. (2018)	Only a narrative statement in Abstract, that the nanoparticles have broad-spectrum antibiotic properties against B. subtilus (i.e., no mention in the text!).		L		L	M	L	L	L	L	L		H	L	L		1.3		3	1	1																		x	1	nr		3	2
NiO	MM	B	Bacillus subtilus	A/C: 24 h	Iqbal et al. (2019)	Agar disc-diffusion method was used, with and without UV illumination. Nanoparticles inhibited bacterial growth, but less inhibition with UV illumination than without.		L		L	L	L	L	L	L	L		H	H	M		1.5		3	1	1			x																1	n		3	1
NiO	MM	B	Bacillus subtilus	A/C: 24 h	Khalil et al. (2018)	Minimmum inhibitory concentration = 15.6 mg/L without illumination and 7.8 mg/L with illumination.		L		L	L	L	L	L	L	L		H	H	L		1.4		3	1	1			x																3	n		3	1
NiO	MM	B	Bacillus subtilus	NR	Pang et al. (2009)	Very little information about toxicity test, but NiO nanotubes apparently killed bacteria.		L		L	L	L	L	L	L	L		H	H	L		1.4		3	3	3	x																		1	n		3	1
NiO	MM	B	Bacillus subtilus	A/C: 24 h	Perachiselvi et al. (2018)	Using well-diffusion method on agar plates, bacterial growth was inhibited.		L		L	L	L	L	L	L	L		H	H	M		1.5		3	1	1			x																1	n		3	1
NiO	MM	B	Bacillus subtilus	A/C: 24 h	Santhoshkumar et al. (2016)	Very little information about toxicity test, but nano-NiO apparently killed bacteria.		L		L	L	L	L	L	L	L		H	H	L		1.4		3	1	1			x																1	nr		3	1
NiO	SW	I	Brachionus plicatilis	A: 48 h	Nogueira et al. (2015)	In a 48-h lethality test in salt water, no deaths of larval brine shrimp exposed to 8.2-20 mg/L of nano-NiO (10-20 nm or 100 nm).		M		M	M	M	M	L	M	M		H	M	M		2		3	3	3								x											3	n		3	2
NiO	MM	Fu	Candida albicans	A/C: 48 h	Iqbal et al. (2019)	Agar disc-diffusion method was used. Nanoparticles inhibited fungal growth.		L		L	L	L	L	L	L	L		H	H	M		1.5		3	1	1			x																1	n		3	1
NiO	FW	A	Chlorella vulgaris	A/C: 120 h	Gong et al. (2011)	In a 120-h algal population-growth test, EC50s for nano-NiO (20 nm) were 32.28 and 44.33 mg/L at 72 and 120 h, respectively (not significantly different from each other). Chlorophyll a content began decreasing at 20-30 mg/L of nano-NiO, but statistical significance was not reported.		M		M	L	H	M	L	L	M		H	M	M		1.9		3	3	3	x																		3	n		3	1
NiO	FW	A	Chlorella vulgaris	A/C: 72 h	Ko et al. (2018)	72-h EC50 for population growth = 17.8 mg/L; 72-h EC50 for chlorophyll a = 25.3 mg/L.		L		M	L	L	M	L	L	L		M	M	L		1.4		3	3	3	x														x				3	n		3	1
NiO	FW	A	Chlorella vulgaris	A/C: 120 h	Li et al. (2017)	In a 120-h algal population-growth test, the EC50 for nano-NiO (20 nm) = 31.4 mg/L at 96 h (not reported for other exposure times).		L		M	L	M	M	L	L	L		H	M	L		1.6		3	3	3		x																	3	n		3	1
NiO	FW	A	Chlorella vulgaris	A/C: 96 h	Oukarroum et al. (2017)	96-h algal population growth: NOEC = <0.1 mg/L, LOEC = 0.1 mg/L, EC50 = 0.177 mg/L, EC10 = 0.0229 mg/L. Although the authors reported an EC50 of 13.74 mg/L for algal cell viability, that must be an error because cell viability was only 3% of control cell viability at both 10 and 100 mg/L.		L		M	M	M	M	L	H	L		H	M	M		2		3	3	3	x											x			x				3	n		3	2
NiO	FW	F	Danio rerio	C: 84 d	Bagirov et al. (2019)	LT50 at 0.013 and 0.13 mg/L = ~70 d; LT50 at 1.3 mg/L = ~63 d. Low loading dose in short exposure activated antioxidant defense system; but high dose in long exposure exhausted antioxidant system, leading to hyper-production of free radicals and associated DNA damage. Transient microorganisms replaced normal intestinal flora.		L		L	L	L	L	L	L	L		H	M	M		1.4		3	1	1														x					1	n		3	1
NiO	FW	F	Danio rerio	A: 96 h	Hou et al. (2018) ES&T	96-h LC50 = 175 mg/L.		L		M	L	L	L	L	L	H		M	L	M		1.5		3	3	3								x											3	n		3	1
NiO	FW	F	Danio rerio	A: 96 h	Kovrižnych et al. (2013)	Nano-Ni was more toxic to zebrafish adults than to eggs (96-h LC50 to adults = 420 mg/L, 96-h LC50 to eggs = 1,300 mg/L). However, 0% hatching of eggs in 800 mg/L exposure.		M		M	L	H	M	L	L	M		M	L	L		1.6		3	3	3								x											2	n		3	1
NiO	FW	F	Danio rerio	C: 30 d	Kovrižnych et al. (2014)	25, 50, and 100 mg/L of nano-NiO (<50 nm) caused >20% mortality in 30-d test.		M		M	M	M	M	L	L	H		M	L	L		1.7		3	3	3								x											3	n		3	2
NiO	FW	F	Danio rerio	A: 120 h	Lin et al. (2011)	Didn't report concentration-response results. At 50 mg/L, nano-NiO (40 nm) did not significantly decrease survival of zebrafish embryos but significantly decreased hatching percentage to ~40% of control hatching. Addition of DTPA (a metal chelator) increased hatching to 100%.		M		M	L	M	M	L	M	M		H	L	M		1.8		3	3	3								x				x			x	x			3	n		3	1
NiO	FW	F	Danio rerio	A: 120 h	Lin et al. (2013)	Didn't report concentration-response results. At 50 mg/L, nano-NiO (13.1 nm) significantly decreased hatching percentage of zebrafish embryos to ~40% of control hatching and significantly decreased activity of ZHE1 enzyme (a metalloprotease in volved in embryo hatching) to ~80% of control activity, possibly because ~15% of the nano-NiO dissolved in the exposure medium. At 10 mg/L, dissolved Ni si…		M		M	L	M	M	L	M	M		H	L	M		1.8		3	3	3								x							x				3	n		3	1
NiO	FW	F	Danio rerio	A:72 h	Peng et al. (2018)	0% hatching of embryos in 50, 100, 150, and 200 mg NiO NPs/L.		M		M	L	M	M	L	M	H		H	L	M		1.9		3	3	3								x											3	n		3	1
NiO	FW	I	Daphnia magna	A: 48 h & C: 21-d	Gong et al. (2016)	48-h lethality test: NOEC = 20 mg/L, LOEC =40 mg/L, EC50 = 36 mg/L. 21-d reproduction test (number of offspring): NOEC = 0.2 mg/L, LOEC = 0.5 mg/L, EC50 = 0.705 mg/L, EC10 = 0.233 mg/L. 21-d reproduction test (number of broods): NOEC = 0.2 mg/L, LOEC = 0.5 mg/L, EC50 = 0.567 mg/L, EC10 = 0.137 mg/L. Considerable accumulation of NPs in gut and on external surfaces of adults.		M		M	M	M	M	L	L	M		H	M	M		1.9		3	3	3								x			x								3	n		3	2
NiO	FW	I	Daphnia magna	A: 48 h & C: 21 d	Nogueira et al. (2015)	EC50s for 48-h immbolization of D. magna neonates were 9.74 and 9.76 mg/L for 100-nm and 10-20-nm nano-NiO, respectively. LOECs for decreased fecudnity in a 21-d reproduction test were 0.05 and 0.14 mg/L for 100-nm and 10-20-nm nano-NiO, respectively. Notably, the authors cited an extremely old paper by Meyer et al. (1986) for a statistical procedure they used.		M		M	M	H	M	L	M	H		H	M	M		2.2		3	3	3								x			x								3	n		3	2
NiO	MM	B	Enterobacter aerogenes	NR	Rajan et al. (2017)	NiO nano-sticks of unspecified dimensions. Inhibited bacterial growth in agar-plate exposures (method unspecified).		L		L	L	L	L	L	L	L		L	H	L		1.2		3	1	1			x																1	nr		3	1
NiO	MM	B	Enterobacter cloacae	NR	Pang et al. (2009)	Very little information about toxicity test, but NiO nanotubes and nanoflowersapparently killed bacteria.		L		L	L	L	L	L	L	L		H	H	L		1.4		3	3	3	x																		1	n		3	1
NiO	MM	B	Enterobacter sp.	A/C: 24 h	Perachiselvi et al. (2018)	Using well-diffusion method on agar plates, bacterial growth was inhibited.		L		L	L	L	L	L	L	L		H	H	M		1.5		3	1	1			x																1	n		3	1
NiO	FW	B	Enterococcus faecalis (not Enterobacter)	A/C: 24 h	Kganyago et al. (2018)	No decrease of bacterial growth in 50 g Nano-NiO/L (highest non-control concentration tested).		L		M	L	M	L	L	L	M		H	H	L		1.7		3	3	3	x																		3	n		3	1
NiO	MM	B	Enterococcus faecalis	NR	Pang et al. (2009)	Very little information about toxicity test, but NiO nanotubes apparently killed bacteria.		L		L	L	L	L	L	L	L		H	H	L		1.4		3	3	3	x																		1	n		3	1
NiO	MM	B	Escherichia coli	A/C: 24 h	Baek and An (2011)	In a 24-h bacterial-growth test in which nano-NiO (10-20 nm) was embedded in agar and a bacterial suspension was inoculated on top of the solidified agar, the EC50 of nano-NiO = 160.2 mg/L (NOEC and LOEC = 25and 50 mg/L, respectively).		L		L	L	L	M	L	L	M		M	L	L		1.3		3	1	3	x																		3	n		3	1
NiO	MM	B	Escherichia coli	A/C: 24 h	Bhushan et al. (2019)	Agar disc-diffusion method and nutrient-broth growth method were used. Nanoparticle complexes inhibited bacterial growth in agar and in nutrient broth. Types of nutrient agar and nutrient broth not stated.		L		M	H	M	L	L	L	L		H	H	L		1.8		3	3	3		x	x																3	n		3	3
NiO	MM	B	Escherichia coli	NR	Din et al. (2018)	Only a narrative statement in Abstract, that the nanoparticles have broad-spectrum antibiotic properties against E. coli (i.e., no mention in the text!).		L		L	M	L	L	L	L	L		H	L	L		1.3		3	1	1																		x	1	nr		3	2
NiO	MM	B	Escherichia coli	A/C: 6-7 d	Ezhilarasi et al. (2016)	Nanoprticles inhibited bacterial growth, as measured using disc diffusion method.		L		L	L	L	L	L	L	L		L	M	L		1.1		3	1	1			x																1	nr		3	1
NiO	MM	B	Escherichia coli	A/C: 24-48 h	Ezhilarasi et al. (2018)	Nanoprticles inhibited bacterial growth, as measured using disc diffusion method, with nanoparticles suspended in DMSO placed onto agar strreaked with bacteria. Thus, not amenable to calculating ECx concentrations.		L		L	L	L	L	L	L	L		L	M	L		1.1		3	1	1			x																1	nr		3	1
NiO	MM	B	Escherichia coli	A/C: 24 h	Horst (2009)	In a 24-h bacterial-growth test in which nano-NiO (size not reported) was suspended in M9 minimal medium, 2, 20, and 100 mg/L of nano-NiO did not inhibit growth; however, >2 mg/L of dissolved Ni inhibited growth. In a separate experiment, the nano-NiO inhibited growth when electrosprayed directly onto a bacterial biofilm; however, the exposure concentration of the nanoparticles when embedded in t…		L		L	L	L	M	L	L	L		L	L	L		1.1		3	3	3		x																	1	n		1	1
NiO	MM	B	Escherichia coli	A/C: 24 h	Iqbal et al. (2019)	Agar disc-diffusion method was used, with and without UV illumination. Nanoparticles inhibited bacterial growth, but less inhibition with UV illumination than without.		L		L	L	L	L	L	L	L		H	H	M		1.5		3	1	1			x																1	n		3	1
NiO	FW	B	Escherichia coli	A/C: 24 h	Kganyago et al. (2018)	Decreased bacterial growth in 5 g Nano-NiO/L (lowest non-control concentration tested).		L		M	L	M	L	L	L	M		H	H	L		1.7		3	3	3	x																		3	n		3	1
NiO	MM	B	Escherichia coli	A/C: 24 h	Khalil et al. (2018)	Minimmum inhibitory concentration = 62.5 mg/L without illumination and 15.6 mg/L with illumination.		L		L	L	L	L	L	L	L		H	H	L		1.4		3	1	1			x																3	n		3	1
NiO	MM	B	Escherichia coli	A/C: 1.5 h	Ko and Kong (2014)	This was a test of bioluminescence in a variant strain of E. coli. Because bioluminescence is not an accepted indicator of survival in E. coli, this test method is rated low for the purposes of the current analysis.		L		L	L	L	L	L	L	L		L	L	L		1		3	3	1				x															3	n		3	1
NiO	MM	B	Escherichia coli	A/C: 1.5 h	Ko et al. (2017)	This was a test of bioluminescence in a variant strain of E. coli. Because bioluminescence is not an accepted indicator of survival in E. coli, this test method is rated low for the purposes of the current analysis. No inhibition of bacterial bioluminescence in 70 mg/L of nano-NiO (30 nm; only concentration at which results were reported), but exposure time was not reported. Only one NP concentra…		L		L	L	L	M	L	L	L		L	L	L		1.1		3	3	1				x															1	n		3	1
NiO	MM	B	Escherichia coli	A/C: 8, 24, & 48-96 h	Paul & Neogi (2019)	1 g/L decreased bacterial growth. MIC and MBC results are considerably higher than other bacterial-growth results. 9-23% (or 11-30%?; difficult to interpret) of nano-NiO dissolved at 2-8 h of exposure.		M		M	H	M	M	L	L	M		H	H	M		2.1		3	3	3		x																	3	n		3	3
NiO	MM	B	Escherichia coli	A/C: 24 h	Perachiselvi et al. (2018)	Using well-diffusion method on agar plates, bacterial growth was inhibited.		L		L	L	L	L	L	L	L		H	H	M		1.5		3	1	1			x																1	n		3	1
NiO	MM	B	Escherichia coli	A/C: 24 h	Rajivgandhi et al. (2019)	Agar disc-diffusion method and nutrient-broth methods were used. Nanoparticles inhibited bacterial growth in agar and in nutriennt broth.		L		M	H	M	L	L	L	L		H	H	L		1.8		3	3	3		x	x												x				3	n		3	3
NiO	MM	B	Escherichia coli	NR	Sabouri et al. (2019)	No inhibition of bacteria growth on agar plate, but nano-NiO concentration in which nano-NiO-impregnated discs were dipped was no reported.		L		L	H	L	L	L	L	L		H	H	L		1.6		3	1	1			x																2	nr		3	3
NiO	MM	B	Escherichia coli	A/C: 24 h	Santhoshkumar et al. (2016)	Very little information about toxicity test, but nano-NiO apparently killed bacteria.		L		L	L	L	L	L	L	L		H	H	L		1.4		3	1	1			x																1	nr		3	1
NiO	MM	B	Escherichia coli	A/C: 8 h	Wang et al. (2010)	On a mass-concentration basis, Nano-NiO was less toxic than NiCl2; but based on dissolved Ni in Nano-NiO exposures, dissolved Ni did not account for all of the bacterial growth inhibition. An electrospray method for exposing bacteria to nano-NiO also suggested direct contact of nano-NiO to bacteria enhanced the toxicity.		L		M	L	L	M	L	M	L		M	M	M		1.6		3	3	3		x																	3	n		3	1
NiO	MM	B	Escherichia hermannii	A/C: 6-7 d	Ezhilarasi et al. (2016)	Nanoprticles inhibited bacterial growth, as measured using disc diffusion method.		L		L	L	L	L	L	L	L		L	M	L		1.1		3	1	1			x																1	nr		3	1
NiO	MM	B	Escherichia hermannii	A/C: 24-48 h	Ezhilarasi et al. (2018)	Nanoprticles inhibited bacterial growth, as measured using disc diffusion method, with nanoparticles suspended in DMSO placed onto agar strreaked with bacteria. Thus, not amenable to calculating ECx concentrations.		L		L	L	L	L	L	L	L		L	M	L		1.1		3	1	1			x																1	nr		3	1
NiO	MM	Fu	Fusarium solani	A/C: 48 h	Iqbal et al. (2019)	Agar disc-diffusion method was used. Nanoparticles inhibited fungal growth.		L		L	L	L	L	L	L	L		H	H	M		1.5		3	1	1			x																1	n		3	1
NiO	SW	A	Gracilaria lemaneiformis	A: 48 h	Han et al. (2012)	48-h cell viability decreased significantly to ~50% of control viability at 3 mg/L of nano-NiO (source and size not reported).		L		M	L	L	L	L	L	L		L	L	L		1.1		3	3	3								x											3	n		1	1
NiO	MM	B	Klebsiella pneumoniae	A/C: 24 h	Iqbal et al. (2019)	Agar disc-diffusion method was used, with and without UV illumination. Nanoparticles inhibited bacterial growth, but less inhibition with UV illumination than without.		L		L	L	L	L	L	L	L		H	H	M		1.5		3	1	1			x																1	n		3	1
NiO	MM	B	Klebsiella pneumoniae	A/C: 24 h	Khalil et al. (2018)	Minimmum inhibitory concentration = 250 mg/L without illumination and 62.5 mg/L with illumination.		L		L	L	L	L	L	L	L		H	H	L		1.4		3	1	1			x																3	n		3	1
NiO	MM	B	Klebsiella pneumoniae	NR	Rajan et al. (2017)	NiO nano-sticks of unspecified dimensions. Inhibited bacterial growth in agar-plate exposures (method unspecified).		L		L	L	L	L	L	L	L		L	H	L		1.2		3	1	1			x																1	nr		3	1
NiO	FW	P	Lemna gibba	A: 24 h	Oukarroum et al. (2015)	Only reported photosynthesis index and ROS production; exposure concentration increment (10x) too wide. Endpoint was chlorophyll a fluorescence, which is not a standard toxicological endpoint. In a 24-h exposure, reacttive oxygen species concentration increased significantly in duckweed exposed to 1, 10, 10, and 1,000 mg/L of 30-nm nano-NiO and to the same concentrations of bulk NiO (size not rep…		L		L	L	M	L	L	H	L		M	M	M		1.6		3	3	1															x				3	n		1	2
NiO	FW	P	Lemna minor	C: 7 d	Nogueira et al. (2015)	In a 7-d duckweed frond-growth test, EC50s were 4.39 and 8.19 mg/L for 100-nm and 10-20-nm nano-NiO, respectively.		M		M	M	H	M	L	M	H		H	M	M		2.2		3	3	3										x									3	n		3	2
NiO	SW	I	Leptocheirus plumulosus	C: 10 d	Hanna et al. (2013)	Only sediment concentrations reported; no concentrations as mg/L. In a 10-d lethality test, no significant mortality of amphipods (age/size not reported) exposed to sediment containing <2,000 mg/kg dry wt. sediment of 13.1-nm nano-NiO, compared to control mortality. However, ~20% of the nano-NiO dissolved in the exposure medium, and whole-body Ni concentration increased up to ~1,000 mg/g as disso…		L		L	M	M	L	L	M	M		H	M	M		1.8		3	1	3								x				x							3	n		3	2
NiO	MM	Fu	Mucor racemosus	A/C: 48 h	Iqbal et al. (2019)	Agar disc-diffusion method was used. Nanoparticles inhibited fungal growth.		L		L	L	L	L	L	L	L		H	H	M		1.5		3	1	1			x																1	n		3	1
NiO	MM	Fu	Mucor racemosus	A/C: 48 h	Khalil et al. (2018)	Inhibited somatic growth of fungal mycelia on surface of nano-NiO-containing agar.		L		L	L	L	L	L	L	L		H	H	L		1.4		3	1	3										x									3	n		3	1
NiO	FW	F	Oncorhychus mykiss	C: 60 d	Nazdar et al. (2018)	Dietary exposure to nano-NiO. After 30 and 60 d, 100 and 500 mg nano-NiO/kg feed significantly decreased alkaline protease activity (only non-control concentrations tested); but after removing nnao-NiO after 30 d and providing 1 g silymarin/kg feed, no signiificant decrease of alkaline protease activity at 60 d. At 30 and 60 d, histothology damage in pancreatic tissue (only tissue analyzed).		L		L	M	L	L	L	L	L		M	M	L		1.3		3	1	1															x	x			3	n		3	2
NiO	FW	F	Oryzias latipes	NR	Lin et al. (2013)	At 50 mg/L (highest concentration tested), nano-NiO (13.1 nm) did not significantly decrease hatching percentage of zebrafish embryos.		L		M	L	L	M	L	L	M		H	L	M		1.6		3	3	3								x											3	n		3	1
NiO	MM	B	Photobacterium phosphoreum	A/C: 15 min	Wang et al. (2016)	In a 15-min bacterial biouminescence test, the IC50s for suspensions of nano-NiO (30 nm) ranged from ~500mg/L to ~800 mg/L, depending on the time of aging of the suspension (0-96 h of aging). However, the inhibition was negligible in the supernatants of those suspensions, probably because <1% of the nano-NiO dissolved in the eexposure waters. The dissolved Ni IC50 for inhibition of bioluminescenc…		L		L	M	L	M	L	H	L		M	L	H		1.7		3	3	1				x															3	n		3	2
NiO	MM	B	Proteus vulgaris	A/C: 24 h	Santhoshkumar et al. (2016)	Very little information about toxicity test, but nano-NiO apparently killed bacteria.		L		L	L	L	L	L	L	L		H	H	L		1.4		3	1	1			x																1	nr		3	1
NiO	FW	A	Pseudokirchneriella (a.k.a. Raphidocephalus) subcapitata	A/C: 72 h	Nogueira et al. (2015)	In a 72-h algal population-growth inhibition test, EC50 values = 8.25 and 15.2 mg/L for 100-nm and 10-20-nm nano-NiO, respectively. Chemical characterization is rated as "M" because characteristics were measured at only one nano-Ni concentration.		M		M	M	M	M	L	M	H		H	M	M		2.1		3	3	3		x																	3	n		3	2
NiO	FW	A	Pseudokirchneriella (a.k.a. Raphidocephalus) subcapitata	A/C: 72 h	Sousa et al. (2018) - Aquat Toxicol	72-h nano-NiO EC50 = 1.6 mg/L; 72-h dissolved Ni EC50 = 0.042 mg/L. Nano-NiO increased ROS formation, impaired photosystem, arrested cell division, and increased cell volume.		M		M	M	M	M	L	M	M		M	L	M		1.8		3	3	3	x									x					x	x			3	n		3	2
NiO	MM	B	Pseudomonas aeruginosa	NR	Din et al. (2018)	Only a narrative statement in Abstract, that the nanoparticles have broad-spectrum antibiotic properties against P. aeruginosa (i.e., no mention in the text!).		L		L	M	L	L	L	L	L		H	L	L		1.3		3	1	1																		x	1	nr		3	2
NiO	MM	B	Pseudomonas aeruginosa	A/C: 24 h	Iqbal et al. (2019)	Agar disc-diffusion method was used, with and without UV illumination. Nanoparticles inhibited bacterial growth, but less inhibition with UV illumination than without.		L		L	L	L	L	L	L	L		H	H	M		1.5		3	1	1			x																1	n		3	1
NiO	FW	B	Pseudomonas aeruginosa	A/C: 24 h	Kganyago et al. (2018)	Decreased bacterial growth in 50 g Nano-NiO/L (lowest non-control concentration tested), but not in 5, 10, and 20 g Nano-NiO/L.		L		M	L	M	L	L	L	M		H	H	L		1.7		3	3	3	x																		3	n		3	1
NiO	MM	B	Pseudomonas aeruginosa	A/C: 24 h	Khalil et al. (2018)	Minimmum inhibitory concentration = 250 mg/L without illumination and 15.6 mg/L with illumination.		L		L	L	L	L	L	L	L		H	H	L		1.4		3	1	1			x																3	n		3	1
NiO	MM	B	Pseudomonas aeruginosa	NR	Pang et al. (2009)	Very little information about toxicity test, but NiO nanotubes and nanoflowers apparently killed bacteria.		L		L	L	L	L	L	L	L		H	H	L		1.4		3	3	3	x																		1	n		3	1
NiO	MM	B	Pseudomonas aeruginosa	A/C: 24 h	Rajivgandhi et al. (2019)	Agar disc-diffusion method and nutrient-broth methods were used. Nanoparticles inhibited bacterial growth in agar and in nutriennt broth.		L		M	H	M	L	L	L	L		H	H	L		1.8		3	3	3		x	x												x				3	n		3	3
NiO	MM	B	Pseudomonas aeruginosa	NR	Sabouri et al. (2019)	No inhibition of bacteria growth on agar plate, but nano-NiO concentration in which nano-NiO-impregnated discs were dipped was no reported.		L		L	H	L	L	L	L	L		H	H	L		1.6		3	1	1			x																2	nr		3	3
NiO	MM	Fu	Rhizoctonia solani	A/C: 48 h	Khalil et al. (2018)	Inhibited somatic growth of fungal mycelia on surface of nano-NiO-containing agar.		L		L	L	L	L	L	L	L		H	H	L		1.4		3	1	3										x									3	n		3	1
NiO	MM	Y	Saccaromyces cerevisiae	A/C: 6 h & 24 h	Sousa et al. (2018) - Appl Microbiol Biotechnol	100 mg/L nano-NiO (<50 nm) in a yeast extract-peptone-dextrose (YEP) broth (pH adjusted to 6.0) did not decrease 24-h yeast population-growth, whereas the EC50 for dissolved Ni = 18.3 mg/L. In a separate exposure medium [10 mmol/L of 2-(N-morpholino) ethanesulfonic acid (MES) buffer (Sigma-Aldrich), pH 6.0, with 20 g/L glucose], the EC50 for 6-h cell viability with the same nano-NiO was >100 mg/L…		M		M	M	M	M	L	M	M		M	M	H		2		3	3	3	x	x													x	x			3	n		3	2
NiO	MM	Y	Saccaromyces cerevisiae	A/C: 6 h	Sousa et al. (2018) - Chem Res Toxicol	6-h nano-NiO EC50 = ~100 mg/L. Nano-NiO and dissolved Ni increased biotically-formed intracellular ROS concentration, but did not increase abiotic extracellular ROS concentration. Nano-NiO decreased intracellular glutathione concentration.		M		M	M	M	M	L	L	M		M	M	M		1.8		3	3	3	x														x	x			3	n		3	2
NiO	MM	Y	Saccaromyces cerevisiae	A/C: 6 h & <48 h	Sousa et al. (2019) - Chem Res Toxicol	Only used 100 mg nano-NiO/L (approximately the 24-h EC50 for cell viability). Sequence of damage was: decreased mitochondrial membrane potential, loss of cell viability, production of reactive oxygen species, loss of membrane asymmetry, nuclear DNA damage, mitochondrial DNA damage, chromatin condensation, depolarization of membrane, and loss of membrane integrity (Figure 6). Same rating of chemic…		M		M	M	M	M	L	L	M		M	L	L		1.6		3	3	3	x														x	x	x		2	n		3	2
NiO	MM	B	Salmonella typhi	A/C: 24 h	Bhushan et al. (2019)	Agar disc-diffusion method and nutrient-broth growth method were used. Nanoparticle complexes inhibited bacterial growth in agar and in nutrient broth. Types of nutrient agar and nutrient broth not stated.		L		M	H	M	L	L	L	L		H	H	L		1.8		3	3	3		x	x																3	n		3	3
NiO	MM	B	Salmonella typhimurium	A/C: 48 h	Nogueira et al. (2015)	No mutagenic effects to S. typhimurium during exposures to nano-NiO concentrations ranging from 0.16 to 10.2 mg/L for 100-nm nano-NiO or ranging from 0.39 to 25 mg/L for 10-20-nm nano-NiO. No results for survival, growth, or reproduction.		L		L	M	L	M	L	M	L		H	M	M		1.7		3	1	1																	x		3	n		3	2
NiO	MM	B	Staphylococcus aureus (not Streptococcus aureus)	A/C: 24 h	Baek and An (2011)	In a 24-h bacterial-growth test in which nano-Ni (10-20 nm) was embedded in agar and a bacterial suspension was inoculated on top of the solidified agar, the EC50 of nano-NiO = 121.1 mg/L (NOEC and LOEC = 25and 50 mg/L, respectively).		L		L	L	L	M	L	L	M		M	L	L		1.3		3	1	3	x																		3	n		3	1
NiO	MM	B	Staphylococcus aureus	A/C: 24 h	Bhushan et al. (2019)	Agar disc-diffusion method and nutrient-broth growth method were used. Nanoparticle complexes inhibited bacterial growth in agar and in nutrient broth. Types of nutrient agar and nutrient broth not stated.		L		M	H	M	L	L	L	L		H	H	L		1.8		3	3	3		x	x																3	n		3	3
NiO	MM	B	Staphylococcus aureus	A/C: 6-7 d	Ezhilarasi et al. (2016)	Nanoprticles inhibited bacterial growth, as measured using disc diffusion method.		L		L	L	L	L	L	L	L		L	M	L		1.1		3	1	1			x																1	nr		3	1
NiO	MM	B	Staphylococcus aureus	A/C: 24-48 h	Ezhilarasi et al. (2018)	Nanoprticles inhibited bacterial growth, as measured using disc diffusion method, with nanoparticles suspended in DMSO placed onto agar strreaked with bacteria. Thus, not amenable to calculating ECx concentrations.		L		L	L	L	L	L	L	L		L	M	L		1.1		3	1	1			x																1	nr		3	1
NiO	MM	B	Staphylococcus aureus	A/C: 3 h	Hou et al. (2018) Composites	In qualitative analysis, Nano-NiO particles (3 g/L) slightly decreased bacterial growth after 3 h with or without illumination of bacterial medium.		L		L	L	L	L	L	L	L		L	L	L		1		3	3	3	x																		1	n		1	1
NiO	MM	B	Staphylococcus aureus	A/C: 24 h	Iqbal et al. (2019)	Agar disc-diffusion method was used, with and without UV illumination. Nanoparticles inhibited bacterial growth, but less inhibition with UV illumination than without.		L		L	L	L	L	L	L	L		H	H	M		1.5		3	1	1			x																1	n		3	1
NiO	FW	B	Staphylococcus aureus	A/C: 24 h	Kganyago et al. (2018)	No decrease of bacterial growth in 50 g Nano-NiO/L (highest non-control concentration tested).		L		M	L	M	L	L	L	M		H	H	L		1.7		3	3	3	x																		3	n		3	1
NiO	MM	B	Staphylococcus aureus	A/C: 24 h	Khalil et al. (2018)	Minimmum inhibitory concentration = 62.5 mg/L without illumination and 15.6 mg/L with illumination.		L		L	L	L	L	L	L	L		H	H	L		1.4		3	1	1			x																3	n		3	1
NiO	MM	B	Staphylococcus aureus	NR	Pang et al. (2009)	Very little information about toxicity test, but NiO nanotubes and nanoflowers apparently killed bacteria.		L		L	L	L	L	L	L	L		H	H	L		1.4		3	3	3	x																		1	n		3	1
NiO	MM	B	Staphylococcus aureus	A/C: 8, 24, & 48-96 h	Paul & Neogi (2019)	2 g/L decreased bacterial growth. MIC and MBC results are considerably higher than other bacterial-growth results. 20-25% (or 25-32%?; difficult to interpret) of nano-NiO dissolved at 2-8 h of exposure.		M		M	H	M	M	L	L	M		H	H	M		2.1		3	3	3		x																	3	n		3	3
NiO	MM	B	Staphylococcus aureus	NR	Sabouri et al. (2019)	Inhibition of bacteria growth on agar plate, but nano-NiO concentration in which nano-NiO-impregnated discs were dipped was no reported.		L		L	H	L	L	L	L	L		H	H	L		1.6		3	1	1			x																2	nr		3	3
NiO	MM	B	Staphylococcus aureus	A/C: 24 h	Santhoshkumar et al. (2016)	Very little information about toxicity test, but nano-NiO apparently killed bacteria.		L		L	L	L	L	L	L	L		H	H	L		1.4		3	1	1			x																1	nr		3	1
NiO	MM	B	Staphylococcus epidermidis (not epidermis)	A/C: 24 h	Khalil et al. (2018)	Minimmum inhibitory concentration = 62.5 mg/L without illumination and 7.8 mg/L with illumination.		L		L	L	L	L	L	L	L		H	H	L		1.4		3	1	1			x																3	n		3	1
NiO	MM	B	Streptococcus pneumoniae	A/C: 6-7 d	Ezhilarasi et al. (2016)	Nanoprticles inhibited bacterial growth, as measured using disc diffusion method.		L		L	L	L	L	L	L	L		L	M	L		1.1		3	1	1			x																1	nr		3	1
NiO	MM	B	Streptococcus pneumoniae	A/C: 24-48 h	Ezhilarasi et al. (2018)	Nanoprticles inhibited bacterial growth. Used disc diffusion method, with nanoparticles suspended in DMSO placed onto agar strreaked with bacteria. Thus, not amenable to calculating ECx concentrations.		L		L	L	L	L	L	L	L		L	M	L		1.1		3	1	1			x																1	nr		3	1
NiO	MM	B	Streptococcus pneumoniae	NR	Rajan et al. (2017)	NiO nano-sticks of unspecified dimensions. Inhibited bacterial growth in agar-plate exposures (method unspecified).		L		L	L	L	L	L	L	L		L	H	L		1.2		3	1	1			x																1	nr		3	1
NiO	MM	B	Vibrio fischeri	A/C: 30 min	Nogueira et al. (2015)	In a 30-min bioluminescence test, no toxicity to Microtox bacteria exposed to <20 mg/L of nano-NiO (10-20 nm or 100 nm). No results for survival, growth, or reproduction.		L		L	M	M	L	L	M	L		H	M	M		1.7		3	3	1				x															3	n		3	2
NiO	FW	B	Anammox sludge community	C: 140 d	Xu et al. (2019)	Experiment conduced with an up-flow anaerobic sludge reactor receiving a synthetic wastewater to which various nano-NiO concentrations were added. Nitrogen removal efficiency decreased when receiving 30 mg Nano-NiO/L (nothing major at 10 mg/L), and nitrogen removal efficiency decreased considerably when receiving 60 mg nano-NiO/L. >10 mg nano-NiO/L inhibited anammox granules. Solubility of nano-N…		L		L	M	M	M	L	H	L		M	L	L		1.6		1	3	1					x										x				3	n		3	2
						H		0		0	11	4	0	0	4	6	0	72	55	2	0	0
						M		20		38	21	33	34	0	15	24	0	16	27	38	0	59
						L		85		67	73	68	71	105	86	75	0	17	23	65	0	46
						ER		0		0	0	0	0	0	0	0	0	0	0	0	0	0
						n		105		105	105	105	105	105	105	105	0	105	105	105	0	105

## Sheet: Ni-hydroxide NPs
Table S10. Nano-Ni-Related Toxicity Primary Publications Summaries and Ratings								Ratings																			x = reported
Type of Ni nanoparticles	Type of exposure environment (A = air, AFS = anaerobic flocculent sludge, AGS = activated granular sludge, CCM = cell culture medium, FW = freshwater, MM = microbial medium, S = sediment/soil, SW = saltwater)	Taxonomic group (A = algae, Amph = amphibian, B = bacteria, F = fish, Fu = fungus, I = invertebrate, M = mammal, P = plant, Pr = protozoa, Y = yeast, V = virus)	Species	Duration (A = acute, C = chronic, NR = not reported)	Publication			Overall rating (H = high, L = low, M = medium)		Quality of toxicity testing and reporting of results (H = high, L = low, M = medium)								Quality of characterization of nanoparticles (H = high, L = low, M = medium)						Study design																								Source & purity
						Summary of results				Study design *	Source and purity of nanoparticles	Toxicity-test methods *	Chemistry of exposure waters/media *	Measured concentrations of particles	Measured concentrations of dissolved metals	Toxicity results *		Dry size of nanoparticles *	Physical-chemical characteristics of dry particles	Physical-chemical characteristics in exposure water/medium		Average of 10 categories		Relevant test organism	Waterborne pathway	Relevant tox endpoint	Cell numbers/ pop. density #	Opt. dens. of medium #	Zone of inhibition	Bioluminescence	Community composition	Frond growth #	Root elongation #	Survival #	Larval morphology #	Growth #	Reproduction #	Accumulation	Cytotoxicity (multicellular)	Behavior	Physiology	Histopathology	Genomics	Endpoint not stated	Conc. series & control	Reported part. conc. (m = meas., n = nom., nr = not rep.)		Particle source	Chem. analysis of parts.
Ni(OH)2	MM	B	Escherichia coli	A/C: 24 h	Kheiri Hafshejani et al. (2018)	Inhibited bacterial growth in spot test on agar. Also, minimum inhibitory concentration was 5.85 g/L in growth medium, and minimum bactericidal concentration (99.9% effective) was 6.5 g/L.		L		M	L	L	L	L	L	L		L	L	M		1.2		3	3	3		x	x																3	n		3	1
Ni(OH)2	MM	B	Klebsiella pneumoniae	A/C: 24 h	Kheiri Hafshejani et al. (2018)	Inhibited bacterial growth in spot test on agar.		L		M	L	L	L	L	L	L		L	L	M		1.2		3	3	3		x	x																3	n		3	1
Ni(OH)2	MM	B	Staphylococcus aureus	A/C: 24 h	Kheiri Hafshejani et al. (2018)	Inhibited bacterial growth in spot test on agar. Also, minimum inhibitory concentration was 6.5 g/L in growth medium, and minimum bactericidal concentration (99.9% effective) was 13 g/L.		L		M	L	L	L	L	L	L		L	L	M		1.2		3	3	3		x	x																3	n		3	1
						H		0		0	0	0	0	0	0	0		0	0	0	0	0
						M		0		3	0	0	0	0	0	0		0	0	3	0	0
						L		3		0	3	3	3	3	3	3		3	3	0	0	3
						ER		0		0	0	0	0	0	0	0		0	0	0	0	0
						n		3		3	3	3	3	3	3	3		3	3	3	0	3

## Sheet: Ni2O3 NPs
Table S10. Nano-Ni-Related Toxicity Primary Publications Summaries and Ratings								Ratings																			x = reported
Type of Ni nanoparticles	Type of exposure environment (A = air, AFS = anaerobic flocculent sludge, AGS = activated granular sludge, CCM = cell culture medium, FW = freshwater, MM = microbial medium, S = sediment/soil, SW = saltwater)	Taxonomic group (A = algae, Amph = amphibian, B = bacteria, F = fish, Fu = fungus, I = invertebrate, M = mammal, P = plant, Pr = protozoa, Y = yeast, V = virus)	Species	Duration (A = acute, C = chronic, NR = not reported)	Publication			Overall rating (H = high, L = low, M = medium)		Quality of toxicity testing and reporting of results (H = high, L = low, M = medium)								Quality of characterization of nanoparticles (H = high, L = low, M = medium)						Study design																								Source & purity
						Summary of results				Study design *	Source and purity of nanoparticles	Toxicity-test methods *	Chemistry of exposure waters/media *	Measured concentrations of particles	Measured concentrations of dissolved metals	Toxicity results *		Dry size of nanoparticles *	Physical-chemical characteristics of dry particles	Physical-chemical characteristics in exposure water/medium		Average of 10 categories		Relevant test organism	Waterborne pathway	Relevant tox endpoint	Cell numbers/ pop. density #	Opt. dens. of medium #	Zone of inhibition	Bioluminescence	Community composition	Frond growth #	Root elongation #	Survival #	Larval morphology #	Growth #	Reproduction #	Accumulation	Cytotoxicity (multicellular)	Behavior	Physiology	Histopathology	Genomics	Endpoint not stated	Conc. series & control	Reported part. conc. (m = meas., n = nom., nr = not rep.)		Particle source	Chem. analysis of parts.
Ni2O3	FW	F	Danio rerio	A: 120 h	Lin et al. (2013)	Didn't report concentration-response results. At 50 mg/L, nano-Ni2O3 (13.1 nm) did not significantly decrease hatching percentage of zebrafish embryos and activity of ZHE1 enzyme (a metalloprotease in volved in embryo hatching), possibly because <1% of the nano-Ni2O3 dissolved in the exposure medium. At 10 mg/L, dissolved Ni significantly decreased ZHE1 activity to ~60% of control activity.		M		M	L	M	M	L	M	M		H	L	M		1.8		3	3	3								x							x				3	n		3	1
						H		0		0	0	0	0	0	0	0		1	0	0	0	0
						M		1		1	0	1	1	0	1	1		0	0	1	0	1
						L		0		0	1	0	0	1	0	0		0	1	0	0	0
						ER		0		0	0	0	0	0	0	0		0	0	0	0	0
						n		1		1	1	1	1	1	1	1		1	1	1	0	1

## Sheet: Complex NMs
Table S10. Nano-Ni-Related Toxicity Primary Publications Summaries and Ratings								Ratings																			x = reported
Type of Ni nanoparticles	Type of exposure environment (A = air, AFS = anaerobic flocculent sludge, AGS = activated granular sludge, CCM = cell culture medium, FW = freshwater, MM = microbial medium, S = sediment/soil, SW = saltwater)	Taxonomic group (A = algae, Amph = amphibian, B = bacteria, F = fish, Fu = fungus, I = invertebrate, M = mammal, P = plant, Pr = protozoa, Y = yeast, V = virus)	Species	Duration (A = acute, C = chronic, NR = not reported)	Publication			Overall rating (H = high, L = low, M = medium)		Quality of toxicity testing and reporting of results (H = high, L = low, M = medium)								Quality of characterization of nanoparticles (H = high, L = low, M = medium)						Study design																								Source & purity
						Summary of results				Study design *	Source and purity of nanoparticles	Toxicity-test methods *	Chemistry of exposure waters/media *	Measured concentrations of particles	Measured concentrations of dissolved metals	Toxicity results *		Dry size of nanoparticles *	Physical-chemical characteristics of dry particles	Physical-chemical characteristics in exposure water/medium		Average of 10 categories		Relevant test organism	Waterborne pathway	Relevant tox endpoint	Cell numbers/ pop. density #	Opt. dens. of medium #	Zone of inhibition	Bioluminescence	Community composition	Frond growth #	Root elongation #	Survival #	Larval morphology #	Growth #	Reproduction #	Accumulation	Cytotoxicity (multicellular)	Behavior	Physiology	Histopathology	Genomics	Endpoint not stated	Conc. series & control	Reported part. conc. (m = meas., n = nom., nr = not rep.)		Particle source	Chem. analysis of parts.
NiAl0.5Fe1.5O4	MM	B	Escherichia coli	A/C: 24 h	Naik et al. (2018)	Agar well diffusion method was used. Nanoparticle complexes inhibited bacterial growth in agar.		L		L	L	L	L	L	L	L		H	H	L		1.4		3	1	1			x																2	n		3	1
NiAl0.5Fe1.5O4	MM	B	Pseudomonas aeruginosa	A/C: 24 h	Naik et al. (2018)	Agar well diffusion method was used. Nanoparticle complexes inhibited bacterial growth in agar.		L		L	L	L	L	L	L	L		H	H	L		1.4		3	1	1			x																2	n		3	1
NiAl0.5Fe1.5O4	MM	B	Salmonella typhimurium	A/C: 24 h	Naik et al. (2018)	Agar well diffusion method was used. Nanoparticle complexes inhibited bacterial growth in agar.		L		L	L	L	L	L	L	L		H	H	L		1.4		3	1	1			x																2	n		3	1
Ni/g-Al2O3 (nano-ceramics)	FW	Amph	Rhinella arenarum	A: 96 h & C: 168 h & 504 h	Svartz et al. (2017)	96-h and 504-h LC50s for frogs exposed to nano-Ni/g-Al2O3 were 1.58 and 0.83 mg/L, respectively (~10x as toxic as g-Al2O3 nanomaterial). Feeding was impaired at 0.005 mg/L (lowest concentration tested).		M		M	L	M	M	L	M	M		M	H	M		1.9		3	3	3								x	x					x		x			3	n		3	1
Ni/g-Al2O3 (nano-ceramics)	FW	Amph	Rhinella arenarum	A: 96 h & C: 168 h & 336 h	Svartz et al. (2019)	96-h and 336-h LC50s for frog embryos exposed to nano-Ni/g-Al2O3 were 109.93 and 5.11 mg/L, respectively. Increased develomental delay, total embryo abnormalities, microcephaly, cardiac/abdominal edemas, erratic swimming, hyperkinesia, and spasmodic contractions. LC50s cannot be converted to mg Ni/L because elemental analysis if NPs was not reported.		M		M	L	M	M	L	L	M		M	H	L		1.7		3	3	3								x	x					x		x			3	n		3	1
Ni/g-Al2O3 (nano-ceramics)	SW	B	Vibrio fischeri	A/C: 80 min	Svartz et al. (2017)	This was a Microtox test. The EC50 of nano-Ni/g-Al2O3 is listed as 16.1% of the full-strength exposure in Table 3, but is stated as 29.9% in the text; moreover, the concentration in that full-strength exposure was not reported. Thus, there is considerable uncertainty about which result is correct.		L		L	L	L	L	L	L	L		M	H	M		1.4		3	3	1				x															1	n		3	1
NiCoLiMn-oxide (sheets)	FW	I	Chironomus riparius	C: 50 d	Niemuth et al. (2019)	Significantly decreased growth at 10 mg/L (but not at 1 mg/L). Significantly increased time to emergence at 100 mg/L (but not at 1 and 10 mg/L). Measured loss of nano-NPs from water column. Mixtures of dissolved metals at highest dissolved concentrations not as toxic as nano-NPs associated with those dissolved-metal concentrations. Gene-expression analysis conducted.		L		M	M	M	M	L	H	L		M	H	M		2		3	3	3										x					x		x		3	n		3	2
NiCoLiMn-oxide (sheets)	FW	I	Daphnia magna	A: 48 h & C: 21 d	Bozich et al. (2017)	Useful results, but no Ni-only NPs. Nano-NiCoLiMn-oxide sheets did not significantly increase 48-h mortality of D. magna neonates at any of the tested concentrations (1–25 mg/L), compared to the controls. However, chronic exposures significantly decreased survival, reproduction, and growth at >1 mg/L, with significantly decreased reproduction even at 0.5 mg/L. Chemical characterization is only ra…		M		M	L	M	M	L	H	M		M	H	M		2		3	3	3								x			x	x					x		3	n		3	1
NiCoLiMn-oxide (sheets)	MM	B	Shewanella oneidensis MR-1	A/C: 72 h	Gunsolus et al. (2017)	Only physiological respirometer results, and only one NP concentration tested; no Ni-only NPs. The lag time to exponential O2 consumption (an index of exponential population growth) increased as the percentage of Mn in the nano-composite was decreased from 72 to 39%, when bacteria were exposed to nano-NiCoLiMn-oxide sheets at 5 mg/L.		L		L	H	L	M	L	H	L		H	M	M		1.9		3	3	1															x				2	n		3	3
NiCoLiMn-oxide (sheets)	MM	B	Shewanella oneidensis MR-1	A/C: 24 h (OD) & 60 h (resp.)	Hang et al. (2016)	Useful results, but no Ni-only NPs. The lag time to exponential O2 consumption (an index of exponential population growth) increased when bacteria were exposed to nano-NiCoLiMn-oxide sheets at 5 mg/L, and 24-h population growth drecreased when the bacteria were exposed to >5 mg/L of the nanocomposite.		L		M	H	M	L	L	M	M		H	M	M		2		3	3	3		x													x				3	n		3	3
NiCoLiMn-oxide	MM	B	Shewanella oneidensis MR-1	A/C: NR (OD) & 72 h (resp.)	Hang et al. (2018)	Although the three different physical forms of the NPs had different concentration-response curves and EC50s based on mass-per-volume concentration, their concentration-response curves merged into one curve when based on surface area-per-ml of exposure water basis. Total exposure time is unclear and does not appear to have been reported.		L		M	H	L	M	L	M	M		H	H	M		2.1		3	3	3		x													x				3	n		3	3
Ni/Cu	MM	B	Escherichia coli	A/C: 24 h	Argueta-Figueroa et al. (2014)	EC50 and EC10 calculated from the authors' Figure 4b are 7.03 and 0.149 mg nano-Ni0/L, respectively.		M		M	H	M	M	L	L	M		H	H	L		2		3	3	3	x																		3	n		3	3
Ni/Cu	MM	B	Staphylococcus aureus	A/C: 24 h	Argueta-Figueroa et al. (2014)	EC50 and EC10 calculated from the authors' Figure 4a are 12.2 and 0.408 mg nano-Ni0/L, respectively.		M		M	H	M	M	L	L	M		H	H	L		2		3	3	3	x																		3	n		3	3
Ni/Cu	MM	B	Streptococcus mutans	A/C: 24 h	Argueta-Figueroa et al. (2014)	EC50 and EC10 calculated from the authors' Figure 4c are 14.0 and 0.600 mg nano-Ni0/L, respectively.		M		M	H	M	M	L	L	M		H	H	L		2		3	3	3	x																		3	n		3	3
Ni/Fe3	MM	V	Bacteriophage f2	A/C: 1 h	Cheng et al. (2019)	Nutrient-broth growth method were used. Nanoparticle complexes inhibited bacterial growth in nutrient broth. Type of nutrient broth not stated.		L		L	L	M	L	L	M	L		H	M	L		1.5		1	3	3	x																		1	n		3	1
Ni/Fe5	MM	V	Bacteriophage f2	A/C: 1 h	Cheng et al. (2019)	Nutrient-broth growth method were used. Nanoparticle complexes inhibited bacterial growth in nutrient broth. Type of nutrient broth not stated.		L		L	L	M	L	L	M	L		H	M	L		1.5		1	3	3	x																		1	n		3	1
Ni/Fe50	MM	V	Bacteriophage f2	A/C: 1 h	Cheng et al. (2019)	Nutrient-broth growth method were used. Nanoparticle complexes inhibited bacterial growth in nutrient broth. Type of nutrient broth not stated.		L		L	L	M	L	L	M	L		H	M	L		1.5		1	3	3	x																		1	n		3	1
Ni/Fe (1% Ni)	MM	B	Escherichia coli	A/C: 1 h	Dong et al. (2019)	Bacteria tested in aqueous medium, but the composition and concentration of the medium is unclear. Nanoparticles decreased population growth.		L		M	H	M	L	L	L	M		L	M	H		1.8		3	3	3	x														x				3	n		3	3
Ni/Fe (3% Ni)	MM	B	Escherichia coli	A/C: 1 h	Dong et al. (2019)	Bacteria tested in aqueous medium, but the composition and concentration of the medium is unclear. Nanoparticles decreased population growth.		L		M	H	M	L	L	L	M		L	M	H		1.8		3	3	3	x														x				3	n		3	3
Ni/Fe (5% Ni)	MM	B	Escherichia coli	A/C: 1 h	Dong et al. (2019)	Bacteria tested in aqueous medium, but the composition and concentration of the medium is unclear. Nanoparticles decreased population growth.		L		M	H	M	L	L	L	M		L	M	H		1.8		3	3	3	x														x				3	n		3	3
Ni/Fe, starch-stabilized (5% Ni, 0.4% starch)	MM	B	Escherichia coli	A/C: 1 h	Dong et al. (2019)	Bacteria tested in aqueous medium, but the composition and concentration of the medium is unclear. Nanoparticles decreased population growth.		L		M	H	M	L	L	L	M		L	M	H		1.8		3	3	3	x														x				3	n		3	3
Ni/Fe, starch-stabilized (5% Ni, 2% starch)	MM	B	Escherichia coli	A/C: 1 h	Dong et al. (2019)	Bacteria tested in aqueous medium, but the composition and concentration of the medium is unclear. Nanoparticles decreased population growth.		L		M	H	M	L	L	L	M		L	M	H		1.8		3	3	3	x														x				3	n		3	3
Ni/Fe, starch-stabilized (5% Ni, 4% starch)	MM	B	Escherichia coli	A/C: 1 h	Dong et al. (2019)	Bacteria tested in aqueous medium, but the composition and concentration of the medium is unclear. Nanoparticles decreased population growth.		L		M	H	M	L	L	L	M		L	M	H		1.8		3	3	3	x														x				3	n		3	3
NiFe2O4	FW	B	Anaerobic sludge community	A/C: 7 d	Chen et al. (2018)	100 mg/L stimulated methane production (i.e., beneficial). Approximately 10-fold increase of dissolved Ni in 100 mg/L exposure compared to 1 mg/L exposure; approximately 2-fold increase in 10 mg/L exposure compared to 1 mg/L exposure. Not as large -fold increase of dissolved Fe.		L		L	L	L	L	L	H	L		M	L	M		1.4		1	3	1															x				3	n		3	1
NiFe2O4	MM	B	Bacillus cereus	NR	Mohebbi et al. (2019)	Agar disc-diffusion method was used. Nanoparticle complexes did not inhibit bacterial growth in agar.		L		L	L	L	M	L	L	L		H	H	L		1.5		3	1	1			x																2	n		3	1
NiFe2O4	MM	B	Bacillus subtilis	A/C: 24 h	Bhushan et al. (2019)	Agar disc-diffusion method and nutrient-broth growth method were used. Nanoparticle complexes inhibited bacterial growth in agar and in nutrient broth. Types of nutrient agar and nutrient broth not stated.		L		M	H	M	L	L	L	L		H	H	L		1.8		3	3	3		x	x																3	n		3	3
NiFe2O4	MM	B	Bacillus subtilis	A/C: 72 h (OD) & NR (ZOI)	Udhaya et al. (2019)	Bacterial inhibition demonstrated with an agar-plate method, but no details provided about how bacteria in agar were exposed to nano-NPs and at what concentration. Bacterial inhibition also demonstrated with a liquid-broth method at 48 and 72 h of incubation.		L		L	L	L	L	L	L	L		H	H	L		1.4		3	3	3		x	x																1	n		3	1
NiFe2O4	MM	B	Enterococcus faecalis	NR	Udhaya et al. (2019)	Bacterial inhibition demonstrated with an agar-plate method, but no details provided about how bacteria in agar were exposed to nano-NPs and at what concentration.		L		L	L	L	L	L	L	L		H	H	L		1.4		3	1	1			x																1	n		3	1
NiFe2O4	MM	B	Escherichia coli	A/C: 24 h	Bhushan et al. (2019)	Agar disc-diffusion method and nutrient-broth growth method were used. Nanoparticle complexes inhibited bacterial growth in agar and in nutrient broth. Types of nutrient agar and nutrient broth not stated.		L		M	H	M	L	L	L	L		H	H	L		1.8		3	3	3		x	x																3	n		3	3
NiFe2O4	MM	B	Escherichia coli	A/C: 1 d	Lashkenari et al. (2019)	Agar disc-diffusion method was used. Nanoparticles did not inhibit bacterial growth in agar.		L		L	L	L	L	L	L	L		H	H	L		1.4		3	1	1			x																1	n		3	1
NiFe2O4	MM	B	Escherichia coli	NR	Mohebbi et al. (2019)	Agar disc-diffusion method was used. Nanoparticle complexes did not inhibit bacterial growth in agar.		L		L	L	L	M	L	L	L		H	H	L		1.5		3	1	1			x																2	n		3	1
NiFe2O4	MM	B	Escherichia coli	A/C: 24 h	Naik et al. (2018)	Agar well diffusion method was used. Nanoparticle complexes inhibited bacterial growth in agar.		L		L	L	L	L	L	L	L		H	H	L		1.4		3	1	1			x																2	n		3	1
NiFe2O4	MM	B	Escherichia coli	NR	Udhaya et al. (2019)	Bacterial inhibition demonstrated with an agar-plate method, but no details provided about how bacteria in agar were exposed to nano-NPs and at what concentration.		L		L	L	L	L	L	L	L		H	H	L		1.4		3	1	1			x																1	n		3	1
NiFe2O4	MM	B	Pseudomonas aeruginosa	A/C: 24 h	Naik et al. (2018)	Agar well diffusion method was used. Nanoparticle complexes inhibited bacterial growth in agar.		L		L	L	L	L	L	L	L		H	H	L		1.4		3	1	1			x																2	n		3	1
NiFe2O4	MM	B	Pseudomonas aeruginosa	A/C: 72 h (OD) & NR (ZOI)	Udhaya et al. (2019)	Bacterial inhibition demonstrated with an agar-plate method, but no details provided about how bacteria in agar were exposed to nano-NPs and at what concentration. Bacterial inhibition also demonstrated with a liquid-broth method at 24, 48, and 72 h of incubation.		L		L	L	L	L	L	L	L		H	H	L		1.4		3	3	3		x	x																1	n		3	1
NiFe2O4	MM	B	Salmonella typhi	A/C: 24 h	Bhushan et al. (2019)	Agar disc-diffusion method and nutrient-broth growth method were used. Nanoparticle complexes inhibited bacterial growth in agar and in nutrient broth. Types of nutrient agar and nutrient broth not stated.		L		M	H	M	L	L	L	L		H	H	L		1.8		3	3	3		x	x																3	n		3	3
NiFe2O4	MM	B	Salmonella typhimurium	NR	Mohebbi et al. (2019)	Agar disc-diffusion method was used. Nanoparticle complexes did not inhibit bacterial growth in agar.		L		L	L	L	M	L	L	L		H	H	L		1.5		3	1	1			x																2	n		3	1
NiFe2O4	MM	B	Salmonella typhimurium	A/C: 24 h	Naik et al. (2018)	Agar well diffusion method was used. Nanoparticle complexes inhibited bacterial growth in agar.		L		L	L	L	L	L	L	L		H	H	L		1.4		3	1	1			x																2	n		3	1
NiFe2O4	MM	B	Staphylococcus aureus	A/C: 24 h	Bhushan et al. (2019)	Agar disc-diffusion method and nutrient-broth growth method were used. Nanoparticle complexes inhibited bacterial growth in agar and in nutrient broth. Types of nutrient agar and nutrient broth not stated.		L		M	H	M	L	L	L	L		H	H	L		1.8		3	3	3		x	x																3	n		3	3
NiFe2O4	MM	B	Staphylococcus aureus	A/C: 1 d	Lashkenari et al. (2019)	Agar disc-diffusion method was used. Nanoparticles inhibited bacterial growth in agar.		L		L	L	L	L	L	L	L		H	H	L		1.4		3	1	1			x																1	n		3	1
NiFe2O4	MM	B	Staphylococcus aureus	NR	Mohebbi et al. (2019)	Agar disc-diffusion method was used. Nanoparticle complexes did not inhibit bacterial growth in agar.		L		L	L	L	M	L	L	L		H	H	L		1.5		3	1	1			x																2	n		3	1
NiFe2O4 @ABS (acrylonitrile butadiene styrene)	MM	B	Bacillus cereus	NR	Mohebbi et al. (2019)	Agar disc-diffusion method was used. Nanoparticle complexes did not inhibit bacterial growth in agar.		L		L	L	L	M	L	L	L		H	H	L		1.5		3	1	1			x																2	n		3	1
NiFe2O4 @ABS (acrylonitrile butadiene styrene)	MM	B	Escherichia coli	NR	Mohebbi et al. (2019)	Agar disc-diffusion method was used. Nanoparticle complexes did not inhibit bacterial growth in agar.		L		L	L	L	M	L	L	L		H	H	L		1.5		3	1	1			x																2	n		3	1
NiFe2O4 @ABS (acrylonitrile butadiene styrene)	MM	B	Salmonella typhimurium	NR	Mohebbi et al. (2019)	Agar disc-diffusion method was used. Nanoparticle complexes did not inhibit bacterial growth in agar.		L		L	L	L	M	L	L	L		H	H	L		1.5		3	1	1			x																2	n		3	1
NiFe2O4 @ABS (acrylonitrile butadiene styrene)	MM	B	Staphylococcus aureus	NR	Mohebbi et al. (2019)	Agar disc-diffusion method was used. Nanoparticle complexes did not inhibit bacterial growth in agar.		L		L	L	L	M	L	L	L		H	H	L		1.5		3	1	1			x																2	n		3	1
NiFe2O4 @ABS (acrylonitrile butadiene styrene) @ Ag	MM	B	Bacillus cereus	NR	Mohebbi et al. (2019)	Agar disc-diffusion method was used. Nanoparticle complexes inhibited bacterial growth in agar.		L		L	L	L	M	L	L	L		H	H	L		1.5		3	1	1			x																2	n		3	1
NiFe2O4 @ABS (acrylonitrile butadiene styrene) @ Ag	MM	B	Escherichia coli	NR	Mohebbi et al. (2019)	Agar disc-diffusion method was used. Nanoparticle complexes inhibited bacterial growth in agar.		L		L	L	L	M	L	L	L		H	H	L		1.5		3	1	1			x																2	n		3	1
NiFe2O4 @ABS (acrylonitrile butadiene styrene) @ Ag	MM	B	Salmonella typhimurium	NR	Mohebbi et al. (2019)	Agar disc-diffusion method was used. Nanoparticle complexes inhibited bacterial growth in agar.		L		L	L	L	M	L	L	L		H	H	L		1.5		3	1	1			x																2	n		3	1
NiFe2O4 @ABS (acrylonitrile butadiene styrene) @ Ag	MM	B	Staphylococcus aureus	NR	Mohebbi et al. (2019)	Agar disc-diffusion method was used. Nanoparticle complexes inhibited bacterial growth in agar.		L		L	L	L	M	L	L	L		H	H	L		1.5		3	1	1			x																2	n		3	1
NiFe2O4@Ag	MM	Fu	Alternaria solani	A/C: 6 d	Golkhatmi et al. (2017)	Antifungal activity by agar-plug method; control response not reported. Inhibition of 6-d fungal growth ranged from ~30 to 100% at exposure concentrations ranging from 0.05 to 5 mg/L of Ag-coated nano-NiFe2O4.		L		L	L	L	L	L	L	L		H	H	L		1.4		3	1	1			x																3	n		3	1
NiFe2O4 @Ag	MM	B	Bacillus cereus	NR	Mohebbi et al. (2019)	Agar disc-diffusion method was used. Nanoparticle complexes inhibited bacterial growth in agar.		L		L	L	L	M	L	L	L		H	H	L		1.5		3	1	1			x																2	n		3	1
NiFe2O4@Ag	MM	B	Bacillus subtilis	A/C: 48 h	Golkhatmi et al. (2017)	Antibacterial activity by agar-diffusion method; control ressponse not reported. 48-h bacterial mortality ranged from ~30 to 100% at exposure concentrations ranging from 0.066 to 6.66 mg/L of Ag-coated nano-NiFe2O4.		L		L	L	L	L	L	L	L		H	H	L		1.4		3	1	1			x																3	n		3	1
NiFe2O4 @Ag	MM	B	Escherichia coli	NR	Mohebbi et al. (2019)	Agar disc-diffusion method was used. Nanoparticle complexes inhibited bacterial growth in agar.		L		L	L	L	M	L	L	L		H	H	L		1.5		3	1	1			x																2	n		3	1
NiFe2O4@Ag	MM	Fu	Fusarium oxysporum	A/C: 6 d	Golkhatmi et al. (2017)	Antifungal activity by agar-plug method; control response not reported. Inhibition of 6-d fungal growth ranged from ~10 to ~95% at exposure concentrations ranging from 0.05 to 5 mg/L of Ag-coated nano-NiFe2O4.		L		L	L	L	L	L	L	L		H	H	L		1.4		3	1	1			x																3	n		3	1
NiFe2O4@Ag	MM	B	Pseudomonas aeruginosa	A/C: 48 h	Golkhatmi et al. (2017)	Antibacterial activity by agar-diffusion method; control ressponse not reported. 48-h bacterial mortality ranged from ~40 to 100% at exposure concentrations ranging from 0.066 to 6.66 mg/L of Ag-coated nano-NiFe2O4.		L		L	L	L	L	L	L	L		H	H	L		1.4		3	1	1			x																3	n		3	1
NiFe2O4 @Ag	MM	B	Salmonella typhimurium	NR	Mohebbi et al. (2019)	Agar disc-diffusion method was used. Nanoparticle complexes inhibited bacterial growth in agar.		L		L	L	L	M	L	L	L		H	H	L		1.5		3	1	1			x																2	n		3	1
NiFe2O4 @Ag	MM	B	Staphylococcus aureus	NR	Mohebbi et al. (2019)	Agar disc-diffusion method was used. Nanoparticle complexes inhibited bacterial growth in agar.		L		L	L	L	M	L	L	L		H	H	L		1.5		3	1	1			x																2	n		3	1
NiFe2O4 @PRh (polyrhodanine)	MM	B	Escherichia coli	A/C: 1 d	Lashkenari et al. (2019)	Agar disc-diffusion method and nutrient-broth method were used. Nanoparticle complexes inhibited bacterial growth in agar and in nutrient broth.		L		M	L	M	L	L	L	L		H	H	L		1.6		3	3	3	x		x																3	n		3	1
NiFe2O4 @PRh (polyrhodanine)	MM	B	Staphylococcus aureus	A/C: 1 d	Lashkenari et al. (2019)	Agar disc-diffusion method and nutrient-broth method were used. Nanoparticle complexes inhibited bacterial growth in agar and in nutrient broth.		L		M	L	M	L	L	L	L		H	H	L		1.6		3	3	3	x		x																3	n		3	1
NiFe4O4Zn	FW	B	Anaerobic sludge community	A/C: 7 d	Chen et al. (2018)	1, 10, and 100 mg/L decreased methane production (i.e., not beneficial). Less than 2-fold increase of dissolved Ni in 100 mg/L exposure compared to 1 mg/L exposure; no increase in 10 mg/L exposure compared to 1 mg/L exposure. Approximately 2-fold increase of dissolved Fe in 100 mg/L exposure compared to 1 mg/L exposure; no increase in 10 mg/L exposure compared to 1 mg/L exposure. No increase diss…		L		L	L	L	L	L	H	L		M	L	M		1.4		1	3	1															x				3	n		3	1
NiFeZn-oxide	FW	I	Hydra attenuata	C: 96 h	Blaise et al. (2008)	Toxicity of nano-Ni-FeZn-oxide (<50 nm) to hydra (based on 96-h morphological changes) was categorized as "toxic" (i.e., EC50 = 1-10 mg/L); no quantitative results reported.		L		L	M	L	L	L	L	L		M	L	L		1.2		3	3	3									x										1	n		3	2
NiFeZn-oxide	MM	B	MARA (Microbial array for risk assessment)	A/C: 18 h	Blaise et al. (2008)	Toxicity of nano-Ni-FeZn-oxide (<50 nm) to an array of 11 bacteria species (based on 15-min inhibition of population growth) was categorized as "harmful" (i.e., ~IC50 = 10-100 mg/L); no quantitative results reported.		L		L	M	L	L	L	L	L		M	L	L		1.2		3	3	3	x																		1	n		3	2
NiFeZn-oxide	FW	F	Oncorhynchus mykiss	A: 48 h	Blaise et al. (2008)	Toxicity of nano-Ni-FeZn-oxide (<50 nm) to rainbow trout (based on 48-h hepatocyte test) was categorized as "toxic" (i.e., geometric mean of NOEC and LOEC = 1-10 mg/L); no quantitative results reported.		L		L	M	L	L	L	L	L		M	L	L		1.2		3	3	1													x						1	n		3	2
NiFeZn-oxide	FW	A	Pseudokirchneriella subcapitata	A/C: 72 h	Blaise et al. (2008)	Toxicity of nano-Ni-FeZn-oxide (<50 nm) to the algae (based on inhibition of 72-h population growth) was categorized as "very toxic" (i.e., IC25 = 0.1-1 mg/L); no quantitative results reported.		L		L	M	L	L	L	L	L		M	L	L		1.2		3	3	3	x																		1	n		3	2
NiFeZn-oxide	FW	I	Thamnocephalus platyurus	A: 24 h	Blaise et al. (2008)	Toxicity of nano-Ni-FeZn-oxide (<50 nm) to the fairy shrimp (based on 24-h lethality) was categorized as "harmful" (i.e., LC50 = 10-100 mg/L); no quantitative results reported.		L		L	M	L	L	L	L	L		M	L	L		1.2		3	3	3								x											1	n		3	2
NiFeZn-oxide	MM + S	B	Vibrio fischeri	A/C: 15 min	Blaise et al. (2008)	Toxicity of nano-Ni-FeZn-oxide (<50 nm) to Microtox bacteria (based on 20-min inhibition of bioluminescence) was categorized as "harmful" (i.e., IC25 = 10-100 mg/L); no quantitative results reported.		L		L	M	L	L	L	L	L		M	L	L		1.2		3	3	1				x															1	n		3	2
a-NiMnO4 nanorods	MM	B	Pseudomonas aeruginosa	A/C: 180 min	Ray et al. (2018)	>99% inactivation of bacteria in light in 180 min and 40% inhibition of biofilm formation in light in 24 h by 20 g nano-NP/L. DNA and protein degradation.		M		M	L	M	M	L	L	M		H	H	L		1.8		3	3	3	x																		2	n		3	1
a-NiMnO4 nanorods, Co-doped	MM	B	Pseudomonas aeruginosa	A/C: 180 min	Ray et al. (2018)	Complete inactivation of bacteria in light in 180 min and 66% inhibition of biofilm formation in light in 24 h by 20 g nano-NP/L. DNA and protein degradation.		M		M	L	M	M	L	L	M		H	H	L		1.8		3	3	3	x																		2	n		3	1
a-NiMnO4 nanorods, Cu-doped	MM	B	Pseudomonas aeruginosa	A/C: 180 min	Ray et al. (2018)	Complete inactivation of bacteria in light in 180 min and 69% inhibition of biofilm formation in light in 24 h by 20 g nano-NP/L. DNA and protein degradation.		M		M	L	M	M	L	L	M		H	H	L		1.8		3	3	3	x																		2	n		3	1
Ni-coated Pd coils	MM	B	Escherichia coli	A/C: 6 h	Hoop et al. (2016)	50 mg/L of nano-Ni-coated Pd nanocoils (only concentration tested) was not toxic to the bacteria after 6 h of exposure. Growth medium not well-characterized.		L		M	M	M	L	L	L	M		H	L	L		1.6		3	3	3	x																		2	n		3	2
Ni/Ag-coated Pd coils	MM	B	Escherichia coli	A/C: 6 h	Hoop et al. (2016)	Molar percentages of the metals in the nanocoils were 14% Ni, 23% Ag, 63% Pd. Significant bacterial mortality only occurred when the outer Ag layer was present (i.e., Ni-coated Pd nanocoils were not toxic), and 5 mg/L of Ni/Ag-coated Pd nanocoils caused ~90% mortality after 6 h of exposure. Growth medium not well-characterized.		L		M	M	M	L	L	L	M		H	L	L		1.6		3	3	3	x																		2	n		3	2
Ni/Ag-coated Pd coils	MM	B	Staphylococcus aureus	A/C: 6 h	Hoop et al. (2016)	Molar percentages of the metals in the nanocoils were 14% Ni, 23% Ag, 63% Pd. 50 mg/L of Ni/Ag-coated Pd nanocoils caused >90% mortality and 100 mg/L caused ~99% mortality after 2 h of exposure. Growth medium not well-characterized.		L		M	M	M	L	L	L	M		H	L	L		1.6		3	3	3	x																		2	n		3	2
NiSiO2	FW	F	Danio rerio	A: 4 d	Mahoney et al. (2016)	>95% survival of zebrafish embryos in 4-d exposure to <400 mg/L of nano-NiSO2. <10% malformations in 50, 100, and 200 mg/L of nano-NiSO2. Swimming velocity (an index of stress) increased significantly in as little as 50 mg/L of nano-NiSO2, depending on the structure of the nanoparticles.		M		M	M	M	M	L	H	M		H	M	M		2.1		3	3	3								x	x			x		x					3	n		3	2
Ni-doped TiO2	FW	F	Carassius auratus	A: 96 h (surv.) & 7 d (other)	Pirsaheb et al. (2019)	96-h LC50 = 77.5 mg/L. Qualitatively-reported effects on behavior and lesions in gill and intestine. Quantified oxidative stress indices in gill and intestine, but did not report significant differences between nano-NP-treated fish and controls.		M		M	L	M	M	L	L	M		H	H	L		1.8		3	3	3								x						x	x	x			3	n		3	1
Ni-doped TiO2	FW	F	Cyprinus carpio	A: 96 h (surv.) & 7 d (other)	Pirsaheb et al. (2019)	96-h LC50 = 95.6 mg/L. Qualitatively-reported effects on behavior and lesions in gill and intestine. Quantified oxidative stress indices in gill and intestine, but did not report significant differences between nano-NP-treated fish and controls.		M		M	L	M	M	L	L	M		H	H	L		1.8		3	3	3								x						x	x	x			3	n		3	1
Ni-doped TiO2	MM	B	Escherichia coli	A/C: 24 h	Ananpattarachai et al. (2016)	Little effect even at 1000 g NP/L. 300-min bacterial growth decreased by ~15% when exposed to nano-Ni-doped TiO2 in the presence of light; no decrease of bacterial growth in the dark. Concentration of nanoparticles in the solid agar substrate was not reported.		L		L	L	L	L	L	L	L		H	H	M		1.5		3	3	3	x																		1	nr		3	1
Ni-doped TiO2	MM	B	Staphylococcus aureus	A/C: 24 h	Ananpattarachai et al. (2016)	Little effect even at 1000 g NP/L. 300-min bacterial growth decreased by ~15% when exposed to nano-Ni-doped TiO2 in the presence of light; no decrease of bacterial growth in the dark. Concentration of nanoparticles in the solid agar substrate was not reported.		L		L	L	L	L	L	L	L		H	H	M		1.5		3	3	3	x																		1	nr		3	1
NiZnO/rGO/nylon-6	MM	B	Bacillus subtilis	A/C: 4 h	Sedghi et al. (2017)	Only one "concentration" of nanofibers tested. 4-h population growth of bacteria exposed to the nanofibers (1 mm x 1 mm area added to 1 mL of bacteria suspension) decreased by 12% compared to control population growth.		L		L	L	L	L	L	L	M		H	H	L		1.5		3	3	3	x																		2	nr		3	1
NiZnO/rGO/nylon-6	MM	B	Escherichia coli	A/C: 4 h	Sedghi et al. (2017)	Only one "concentration" of nanofibers tested. 4-h population growth of bacteria exposed to the nanofibers (1 mm x 1 mm area added to 1 mL of bacteria suspension) decreased by 28% compared to control population growth.		L		L	L	L	L	L	L	M		H	H	L		1.5		3	3	3	x																		2	nr		3	1
NiZnO/rGO/nylon-6/Ag	MM	B	Bacillus subtilis	A/C: 4 h	Sedghi et al. (2017)	Only one "concentration" of nanofibers tested. 4-h population growth of bacteria exposed to the Ag-coated nanofibers (1 mm x 1 mm area added to 1 mL of bacteria suspension) decreased by 94% compared to control population growth.		L		L	L	L	L	L	L	M		H	H	L		1.5		3	3	3	x																		2	nr		3	1
NiZnO/rGO/nylon-6/Ag	MM	B	Escherichia coli	A/C: 4 h	Sedghi et al. (2017)	Only one "concentration" of nanofibers tested. 4-h population growth of bacteria exposed to the Ag-coated nanofibers (1 mm x 1 mm area added to 1 mL of bacteria suspension) decreased by 94% compared to control population growth.		L		L	L	L	L	L	L	M		H	H	L		1.5		3	3	3	x																		2	nr		3	1
Ni with exopolysaccharide coating	MM	B	Pseudomonas aeruginosa	A/C: 20 h	Garza-Cervantes et al. (2019)	Aqueous-based exposure. Nanoparticles decreased bacterial growth at 1,000 mg/L (lowest concentratio tested).		L		M	M	M	M	L	L	L		H	H	M		1.9		3	3	3		x													x				3	n		3	2
Ni with exopolysaccharide coating	MM	B	Staphylococcus aureus	A/C: 20 h	Garza-Cervantes et al. (2019)	Aqueous-based exposure. Nanoparticles decreased bacterial growth at 1,000 mg/L (lowest concentratio tested).		L		M	M	M	M	L	L	L		H	H	M		1.9		3	3	3		x													x				3	n		3	2
NiO/g-Al2O3 (nano-ceramics)	FW	Amph	Rhinella arenarum	A: 96 h & C: 168 h & 336 h	Svartz et al. (2019)	96-h and 336-h LC50s for frog embryos exposed to nano-Ni/g-Al2O3 were 60.31 and 4.03 mg/L, respectively. Increased develomental delay, total embryo abnormalities, microcephaly, cardiac/abdominal edemas, erratic swimming, hyperkinesia, and spasmodic contractions. LC50s cannot be converted to mg Ni/L because elemental analysis if NPs was not reported.		M		M	L	M	M	L	L	M		M	H	L		1.7		3	3	3								x	x					x		x			3	n		3	1
NiO/clinoptile(zeolite)	MM	B	Escherichia coli	A/C: 24 h	Hrenovic et al. (2012)	Toxicity tests conducted in municipal wastewater effluent; only one or two nNiO concentrations tested. 10,000 mg/L nano-NiO/clinoptile(zeolite) decreased bacterial activity by ~2% after 24 h of exposure in a secondary-treament effluent from a municipal wastewater treatment plant (only concentration tested).		L		M	L	M	L	L	M	L		H	M	M		1.7		3	3	3	x																		2	n		3	1
NiO/clinoptile(zeolite)	MM	Pr	Euplotes affinis	A: 24 h	Hrenovic et al. (2012)	Toxicity tests conducted in municipal wastewater effluent; only one nNiO concentration tested. 100% inhibition of protozoan activity within 1 h, when exposed to 10,000 mg/L of nano-NiO/clinoptile(zeolite) in a secondary-treament effluent from a municipal wastewater treatment plant (only concentration tested).		L		M	L	L	L	L	M	L		H	M	M		1.6		3	3	3								x											2	n		3	1
NiO/clinoptile(zeolite)	MM	Pr	Paramecium caudatum	A: 24 h	Hrenovic et al. (2012)	Toxicity tests conducted in municipal wastewater effluent; only one nNiO concentration tested. 100% inhibition of protozoan activity within 1 h, when exposed to 10,000 mg/L of nano-NiO/clinoptile(zeolite) in a secondary-treament effluent from a municipal wastewater treatment plant (only concentration tested).		L		M	L	L	L	L	M	L		H	M	M		1.6		3	3	3								x											2	n		3	1
NiO/clinoptile(zeolite)	MM	B	Staphylococcus aureus	A/C: 24 h	Hrenovic et al. (2012)	Toxicity tests conducted in municipal wastewater effluent; only one nNiO concentration tested. 10,000 mg/L nano-NiO/clinoptile(zeolite) decreased bacterial activity by ~2% after 24 h of exposure in a secondary-treament effluent from a municipal wastewater treatment plant (only concentration tested).		L		M	L	M	L	L	M	L		H	M	M		1.7		3	3	3	x																		2	n		3	1
NiO-CuO	MM	B	Escherichia coli	A/C: 8, 24, & 48-96 h	Paul & Neogi (2019)	1 g/L decreased bacterial growth. MIC and MBC results are considerably higher than other bacterial-growth results. 3-6% (or 9-19%?; difficult to interpret) of nano-NiO dissolved at 2-8 h of exposure.		M		M	H	M	M	L	L	M		H	H	M		2.1		3	3	3		x																	3	n		3	3
NiO-CuO	MM	B	Staphylococcus aureus	A/C: 8, 24, & 48-96 h	Paul & Neogi (2019)	1 g/L decreased bacterial growth. MIC and MBC results are considerably higher than other bacterial-growth results. 3-6% (or 9-21%?; difficult to interpret) of nano-NiO dissolved at 2-8 h of exposure.		M		M	H	M	M	L	L	M		H	H	M		2.1		3	3	3		x																	3	n		3	3
NiO/graphene	MM	B	Escherichia coli	A/C: 24 h	Rajivgandhi et al. (2019)	Agar disc-diffusion method and nutrient-broth methods were used. Nanoparticle complexes inhibited bacterial growth in agar and in nutriennt broth.		L		M	H	M	L	L	L	L		H	H	L		1.8		3	3	3		x	x												x				3	n		3	3
NiO/graphene	MM	B	Pseudomonas aeruginosa	A/C: 24 h	Rajivgandhi et al. (2019)	Agar disc-diffusion method and nutrient-broth methods were used. Nanoparticle complexes inhibited bacterial growth in agar and in nutriennt broth.		L		M	H	M	L	L	L	L		H	H	L		1.8		3	3	3		x	x												x				3	n		3	3
NiO-coated SiO2	MM	B	Staphylococcus aureus	A/C: 3 h	Hou et al. (2018) Composites	In qualitative analysis, NiO-coated SiO2 particles (3 g/L) did not decrease bacterial growth after 3 h with or without illumination of bacterial medium.		L		L	L	L	L	L	L	L		L	L	L		1		3	3	3	x																		1	n		1	1
NiO & PHB [poly(3-hydroxybutyrate)] nanocomposite	MM	B	Escherichia coli	A/C: 24 h	Abdelwahab et al. (2018)	No inhibition of bacterial growth at the tested concentration, which was not stated by the authors. An agar well-diffusion method was used.		L		L	M	L	L	L	L	L		H	H	L		1.5		3	1	1			x																1	nr		3	2
NiO & PHB [poly(3-hydroxybutyrate)] nanocomposite	MM	B	Klebsiella pneumoniae	A/C: 24 h	Abdelwahab et al. (2018)	Bacterial growth was inhibited at the tested concentration, which was not stated by the authors. An agar well-diffusion method was used.		L		L	M	L	L	L	L	L		H	H	L		1.5		3	1	1			x																1	nr		3	2
NiO & PHB [poly(3-hydroxybutyrate)] nanocomposite	MM	B	Staphylococcus aureus	A/C: 24 h	Abdelwahab et al. (2018)	No inhibition of bacterial growth at the tested concentration, which was not stated by the authors. An agar well-diffusion method was used.		L		L	M	L	L	L	L	L		H	H	L		1.5		3	1	1			x																1	nr		3	2
NiO (3%) & PHB [poly(3-hydroxybutyrate)]/PEG (polyethylene glycol) nanocomposite	MM	B	Escherichia coli	A/C: 24 h	Abdelwahab et al. (2018)	No inhibition of bacterial growth at the tested concentration, which was not stated by the authors. An agar well-diffusion method was used.		L		L	M	L	L	L	L	L		H	H	L		1.5		3	1	1			x																1	nr		3	2
NiO (3%) & PHB [poly(3-hydroxybutyrate)]/PEG (polyethylene glycol) nanocomposite	MM	B	Klebsiella pneumoniae	A/C: 24 h	Abdelwahab et al. (2018)	No inhibition of bacterial growth at the tested concentration, which was not stated by the authors. An agar well-diffusion method was used.		L		L	M	L	L	L	L	L		H	H	L		1.5		3	1	1			x																1	nr		3	2
NiO (3%) & PHB [poly(3-hydroxybutyrate)]/PEG (polyethylene glycol) nanocomposite	MM	B	Staphylococcus aureus	A/C: 24 h	Abdelwahab et al. (2018)	No inhibition of bacterial growth at the tested concentration, which was not stated by the authors. An agar well-diffusion method was used.		L		L	M	L	L	L	L	L		H	H	L		1.5		3	1	1			x																1	nr		3	2
NiO (5%) & PHB [poly(3-hydroxybutyrate)]/PEG (polyethylene glycol) nanocomposite	MM	B	Escherichia coli	A/C: 24 h	Abdelwahab et al. (2018)	No inhibition of bacterial growth at the tested concentration, which was not stated by the authors. An agar well-diffusion method was used.		L		L	M	L	L	L	L	L		H	H	L		1.5		3	1	1			x																1	nr		3	2
NiO (5%) & PHB [poly(3-hydroxybutyrate)]/PEG (polyethylene glycol) nanocomposite	MM	B	Klebsiella pneumoniae	A/C: 24 h	Abdelwahab et al. (2018)	No inhibition of bacterial growth at the tested concentration, which was not stated by the authors. An agar well-diffusion method was used.		L		L	M	L	L	L	L	L		H	H	L		1.5		3	1	1			x																1	nr		3	2
NiO (5%) & PHB [poly(3-hydroxybutyrate)]/PEG (polyethylene glycol) nanocomposite	MM	B	Staphylococcus aureus	A/C: 24 h	Abdelwahab et al. (2018)	No inhibition of bacterial growth at the tested concentration, which was not stated by the authors. An agar well-diffusion method was used.		L		L	M	L	L	L	L	L		H	H	L		1.5		3	1	1			x																1	nr		3	2
NiO & PHB [poly(3-hydroxybutyrate)] nanocomposite with adsorbed norfloxacin (an antibiotic)	MM	B	Escherichia coli	A/C: 24 h	Abdelwahab et al. (2018)	No inhibition of bacterial growth at the tested concentration, which was not stated by the authors. An agar well-diffusion method was used.		L		L	M	L	L	L	L	L		H	H	L		1.5		3	1	1			x																1	nr		3	2
NiO & PHB [poly(3-hydroxybutyrate)] nanocomposite with adsorbed norfloxacin (an antibiotic)	MM	B	Klebsiella pneumoniae	A/C: 24 h	Abdelwahab et al. (2018)	Bacterial growth was inhibited at the tested concentration, which was not stated by the authors. An agar well-diffusion method was used.		L		L	M	L	L	L	L	L		H	H	L		1.5		3	1	1			x																1	nr		3	2
NiO & PHB [poly(3-hydroxybutyrate)] nanocomposite with adsorbed norfloxacin (an antibiotic)	MM	B	Staphylococcus aureus	A/C: 24 h	Abdelwahab et al. (2018)	Bacterial growth was inhibited at the tested concentration, which was not stated by the authors. An agar well-diffusion method was used.		L		L	M	L	L	L	L	L		H	H	L		1.5		3	1	1			x																1	nr		3	2
NiO & PHB [poly(3-hydroxybutyrate)]/PEG (polyethylene glycol) nanocomposite with adsorbed norfloxacin (an antibiotic)	MM	B	Escherichia coli	A/C: 24 h	Abdelwahab et al. (2018)	Bacterial growth was inhibited at the tested concentration, which was not stated by the authors. An agar well-diffusion method was used.		L		L	M	L	L	L	L	L		H	H	L		1.5		3	1	1			x																1	nr		3	2
NiO & PHB [poly(3-hydroxybutyrate)]/PEG (polyethylene glycol) nanocomposite with adsorbed norfloxacin (an antibiotic)	MM	B	Klebsiella pneumoniae	A/C: 24 h	Abdelwahab et al. (2018)	Bacterial growth was inhibited at the tested concentration, which was not stated by the authors. An agar well-diffusion method was used.		L		L	M	L	L	L	L	L		H	H	L		1.5		3	1	1			x																1	nr		3	2
NiO & PHB [poly(3-hydroxybutyrate)]/PEG (polyethylene glycol) nanocomposite with adsorbed norfloxacin (an antibiotic)	MM	B	Staphylococcus aureus	A/C: 24 h	Abdelwahab et al. (2018)	Bacterial growth was inhibited at the tested concentration, which was not stated by the authors. An agar well-diffusion method was used.		L		L	M	L	L	L	L	L		H	H	L		1.5		3	1	1			x																1	nr		3	2
NiO (3%) & PHB [poly(3-hydroxybutyrate)]/PEG (polyethylene glycol) nanocomposite with adsorbed norfloxacin (an antibiotic)	MM	B	Escherichia coli	A/C: 24 h	Abdelwahab et al. (2018)	No inhibition of bacterial growth at the tested concentration, which was not stated by the authors. An agar well-diffusion method was used.		L		L	M	L	L	L	L	L		H	H	L		1.5		3	1	1			x																1	nr		3	2
NiO (3%) & PHB [poly(3-hydroxybutyrate)]/PEG (polyethylene glycol) nanocomposite with adsorbed norfloxacin (an antibiotic)	MM	B	Klebsiella pneumoniae	A/C: 24 h	Abdelwahab et al. (2018)	No inhibition of bacterial growth at the tested concentration, which was not stated by the authors. An agar well-diffusion method was used.		L		L	M	L	L	L	L	L		H	H	L		1.5		3	1	1			x																1	nr		3	2
NiO (3%) & PHB [poly(3-hydroxybutyrate)]/PEG (polyethylene glycol) nanocomposite with adsorbed norfloxacin (an antibiotic)	MM	B	Staphylococcus aureus	A/C: 24 h	Abdelwahab et al. (2018)	No inhibition of bacterial growth at the tested concentration, which was not stated by the authors. An agar well-diffusion method was used.		L		L	M	L	L	L	L	L		H	H	L		1.5		3	1	1			x																1	nr		3	2
NiO (5%) & PHB [poly(3-hydroxybutyrate)]/PEG (polyethylene glycol) nanocomposite with adsorbed norfloxacin (an antibiotic)	MM	B	Escherichia coli	A/C: 24 h	Abdelwahab et al. (2018)	No inhibition of bacterial growth at the tested concentration, which was not stated by the authors. An agar well-diffusion method was used.		L		L	M	L	L	L	L	L		H	H	L		1.5		3	1	1			x																1	nr		3	2
NiO (5%) & PHB [poly(3-hydroxybutyrate)]/PEG (polyethylene glycol) nanocomposite with adsorbed norfloxacin (an antibiotic)	MM	B	Klebsiella pneumoniae	A/C: 24 h	Abdelwahab et al. (2018)	No inhibition of bacterial growth at the tested concentration, which was not stated by the authors. An agar well-diffusion method was used.		L		L	M	L	L	L	L	L		H	H	L		1.5		3	1	1			x																1	nr		3	2
NiO (5%) & PHB [poly(3-hydroxybutyrate)]/PEG (polyethylene glycol) nanocomposite with adsorbed norfloxacin (an antibiotic)	MM	B	Staphylococcus aureus	A/C: 24 h	Abdelwahab et al. (2018)	No inhibition of bacterial growth at the tested concentration, which was not stated by the authors. An agar well-diffusion method was used.		L		L	M	L	L	L	L	L		H	H	L		1.5		3	1	1			x																1	nr		3	2
NiO infused into electrospun poly-e-caprolactone/gelatin hybrid nanofibrous mat	MM	B	Escherichia coli	A/C: 24 h	Ramalingam et al. (2019)	Agar disc-diffusion method and nutrient-broth methods were used. Nanoparticle complexes inhibited bacterial growth in agar and in nutrient broth, but NP concentration not reported.		L		L	L	L	M	L	L	L		H	H	L		1.5		3	3	3	x		x																1	nr		3	1
NiO infused into electrospun poly-e-caprolactone/gelatin hybrid nanofibrous mat	MM	B	Pseudomonas aeruginosa	A/C: 24 h	Ramalingam et al. (2019)	Agar disc-diffusion method and nutrient-broth methods were used. Nanoparticle complexes inhibited bacterial growth in agar and in nutrient broth, but NP concentration not reported.		L		L	L	L	M	L	L	L		H	H	L		1.5		3	3	3	x		x																2	nr		3	1
NiO infused into electrospun poly-e-caprolactone/gelatin hybrid nanofibrous mat	MM	B	Staphylococcus aureus	A/C: 24 h	Ramalingam et al. (2019)	Agar disc-diffusion method and nutrient-broth methods were used. Nanoparticle complexes inhibited bacterial growth in agar and in nutrient broth, but NP concentration not reported.		L		L	L	L	M	L	L	L		H	H	L		1.5		3	3	3	x		x																2	nr		3	1
						H		0		0	20	0	0	0	6	0		96	89	6		0
						M		15		41	34	41	39	0	10	30		14	16	20		91
						L		102		76	63	76	78	117	101	87		7	12	91		26
						ER		0		0	0	0	0	0	0	0		0	0	0		0
						n		117		117	117	117	117	117	117	117		117	117	117		117

## Sheet: Mixtures of Ni NPs + others
Table S10. Nano-Ni-Related Toxicity Primary Publications Summaries and Ratings								Ratings																			x = reported
Type of Ni nanoparticles	Type of exposure environment (A = air, AFS = anaerobic flocculent sludge, AGS = activated granular sludge, CCM = cell culture medium, FW = freshwater, MM = microbial medium, S = sediment/soil, SW = saltwater)	Taxonomic group (A = algae, Amph = amphibian, B = bacteria, F = fish, Fu = fungus, I = invertebrate, M = mammal, P = plant, Pr = protozoa, Y = yeast, V = virus)	Species	Duration (A = acute, C = chronic, NR = not reported)	Publication			Overall rating (H = high, L = low, M = medium)		Quality of toxicity testing and reporting of results (H = high, L = low, M = medium)								Quality of characterization of nanoparticles (H = high, L = low, M = medium)						Study design																								Source & purity
						Summary of results				Study design *	Source and purity of nanoparticles	Toxicity-test methods *	Chemistry of exposure waters/media *	Measured concentrations of particles	Measured concentrations of dissolved metals	Toxicity results *		Dry size of nanoparticles *	Physical-chemical characteristics of dry particles	Physical-chemical characteristics in exposure water/medium		Average of 10 categories		Relevant test organism	Waterborne pathway	Relevant tox endpoint	Cell numbers/ pop. density #	Opt. dens. of medium #	Zone of inhibition	Bioluminescence	Community composition	Frond growth #	Root elongation #	Survival #	Larval morphology #	Growth #	Reproduction #	Accumulation	Cytotoxicity (multicellular)	Behavior	Physiology	Histopathology	Genomics	Endpoint not stated	Conc. series & control	Reported part. conc. (m = meas., n = nom., nr = not rep.)		Particle source	Chem. analysis of parts.
NiO + Co3O4	MM	B	Escherichia coli	A/C: 1.5 h	Ko et al. (2017)	Mixture toxicity tests. This was a test of bioluminescence in a variant strain of E. coli. Because bioluminescence is not an accepted indicator of survival in E. coli, this test method is rated low for the purposes of the current analysis. More-than-additive toxicity of nano-NiO (30 nm) with nano-Co3O4 (10-30 nm).		L		L	L	L	M	L	L	L		L	L	L		1.1		3	3	1				x															1	n		3	1
NiO + CuO	FW	A	Chlorella vulgaris	A/C: 72 h	Ko et al. (2018)	Mixture toxicity tests. Additive to less-than-additive toxicity of nano-NiO (30 nm) with nano-CuO (30-50 nm), based on chlorophyll a content.		L		M	L	L	M	L	L	L		M	M	L		1.4		3	3	3	x														x				3	n		3	1
NiO + CuO	MM	B	Escherichia coli	A/C: 1.5 h	Ko et al. (2017)	Mixture toxicity tests. This was a test of bioluminescence in a variant strain of E. coli. Because bioluminescence is not an accepted indicator of survival in E. coli, this test method is rated low for the purposes of the current analysis. More-than-additive toxicity of nano-NiO (30 nm) with nano-CuO (30-50 nm).		L		L	L	L	M	L	L	L		L	L	L		1.1		3	3	1				x															1	n		3	1
NiO + Fe2O3	FW	A	Chlorella vulgaris	A/C: 72 h	Ko et al. (2018)	Mixture toxicity tests. Less-than-additive to more-than-additive toxicity of nano-NiO (30 nm) with nano-Fe2O3 (20-40 nm), based on chlorophyll a content.		L		M	L	L	M	L	L	L		M	M	L		1.4		3	3	3	x														x				3	n		3	1
NiO + TiO2	FW	A	Chlorella vulgaris	A/C: 72 h	Ko et al. (2018)	Mixture toxicity tests. Approximately additive toxicity of nano-NiO (30 nm) with nano-TiO2 (<25 nm), based on chlorophyll a content.		L		M	L	L	M	L	L	L		M	M	L		1.4		3	3	3	x														x				3	n		3	1
NiO + ZnO	FW	A	Chlorella vulgaris	A/C: 72 h	Ko et al. (2018)	Mixture toxicity tests. Additive to less-than-additive toxicity of nano-NiO (30 nm) with nano-ZnO (40-100 nm), based on chlorophyll a content.		L		M	L	L	M	L	L	L		M	M	L		1.4		3	3	3	x														x				3	n		3	1
NiO + ZnO	MM	B	Escherichia coli	A/C: 1.5 h	Ko et al. (2017)	Mixture toxicity tests. This was a test of bioluminescence in a variant strain of E. coli. Because bioluminescence is not an accepted indicator of survival in E. coli, this test method is rated low for the purposes of the current analysis. More-than-additive toxicity of nano-NiO (30 nm) with nano-ZnO (40-100 nm).		L		L	L	L	M	L	L	L		L	L	L		1.1		3	3	1				x															1	n		3	1
						H		0		0	0	0	0	0	0	0		0	0	0	0	0
						M		0		4	0	0	7	0	0	0		4	4	0	0	0
						L		7		3	7	7	0	7	7	7		3	3	7	0	7
						ER		0		0	0	0	0	0	0	0		0	0	0	0	0
						n		7		7	7	7	7	7	7	7		7	7	7	0	7

## Sheet: Tallies
Table S10. Nano-Ni-Related Toxicity Primary Publications Summaries and Ratings								Ratings																			x = reported
Type of Ni nanoparticles	Type of exposure environment (A = air, AFS = anaerobic flocculent sludge, AGS = activated granular sludge, CCM = cell culture medium, FW = freshwater, MM = microbial medium, S = sediment/soil, SW = saltwater)	Taxonomic group (A = algae, Amph = amphibian, B = bacteria, F = fish, Fu = fungus, I = invertebrate, M = mammal, P = plant, Pr = protozoa, Y = yeast, V = virus)	Species	Duration (A = acute, C = chronic, NR = not reported)	Publication			Overall rating (H = high, L = low, M = medium)		Quality of toxicity testing and reporting of results (H = high, L = low, M = medium)								Quality of characterization of nanoparticles (H = high, L = low, M = medium)						Study design																								Source & purity
						Summary of results				Study design *	Source and purity of nanoparticles	Toxicity-test methods *	Chemistry of exposure waters/media *	Measured concentrations of particles	Measured concentrations of dissolved metals	Toxicity results *		Dry size of nanoparticles *	Physical-chemical characteristics of dry particles	Physical-chemical characteristics in exposure water/medium		Average of 10 categories		Relevant test organism	Waterborne pathway	Relevant tox endpoint	Cell numbers/ pop. density #	Opt. dens. of medium #	Zone of inhibition	Bioluminescence	Community composition	Frond growth #	Root elongation #	Survival #	Larval morphology #	Growth #	Reproduction #	Accumulation	Cytotoxicity (multicellular)	Behavior	Physiology	Histopathology	Genomics	Endpoint not stated	Conc. series & control	Reported part. conc. (m = meas., n = nom., nr = not rep.)		Particle source	Chem. analysis of parts.
Totals						H		0		3	39	9	0	2	16	22		223	170	8		0
						M		53		122	79	93	121	0	34	70		51	82	103		200
						L		254		182	189	205	186	305	257	215		33	55	196		107
						ER		0		0	0	0	0	0	0	0		0	0	0		0
						n		307		307	307	307	307	307	307	307		307	307	307		307
						Check		307		307	307	307	307	307	307	307		307	307	307		307
Percentages						H		0		0.977199	12.7036	2.9316	0	0.651466	5.21173	7.16612		72.6384	55.3746	2.60586		0
						M		17.2638		39.7394	25.7329	30.2932	39.4137	0	11.0749	22.8013		16.6124	26.7101	33.5505		65.1466
						L		82.7362		59.2834	61.5635	66.7752	60.5863	99.3485	83.7134	70.0326		10.7492	17.9153	63.8436		34.8534
						ER		0		0	0	0	0	0	0	0		0	0	0		0
						SUM		100		100	100	100	100	100	100	100		100	100	100		100
Ni0						H		0		3	8	5	0	2	6	16		54	26	0		0
						M		17		35	24	18	40	0	8	15		17	35	41		49
						L		57		36	42	51	34	72	60	43		3	13	33		25
						ER		0		0	0	0	0	0	0	0		0	0	0		0
						n		74		74	74	74	74	74	74	74		74	74	74		74
NiO						H		0		0	11	4	0	0	4	6		72	55	2		0
						M		20		38	21	33	34	0	15	24		16	27	38		59
						L		85		67	73	68	71	105	86	75		17	23	65		46
						ER		0		0	0	0	0	0	0	0		0	0	0		0
						n		105		105	105	105	105	105	105	105		105	105	105		105
Ni-hydroxide						H		0		0	0	0	0	0	0	0		0	0	0		0
						M		0		3	0	0	0	0	0	0		0	0	3		0
						L		3		0	3	3	3	3	3	3		3	3	0		3
						ER		0		0	0	0	0	0	0	0		0	0	0		0
						n		3		3	3	3	3	3	3	3		3	3	3		3
Ni2O3						H		0		0	0	0	0	0	0	0		1	0	0		0
						M		1		1	0	1	1	0	1	1		0	0	1		1
						L		0		0	1	0	0	1	0	0		0	1	0		0
						ER		0		0	0	0	0	0	0	0		0	0	0		0
						n		1		1	1	1	1	1	1	1		1	1	1		1
Complex						H		0		0	20	0	0	0	6	0		96	89	6		0
						M		15		41	34	41	39	0	10	30		14	16	20		91
						L		102		76	63	76	78	117	101	87		7	12	91		26
						ER		0		0	0	0	0	0	0	0		0	0	0		0
						n		117		117	117	117	117	117	117	117		117	117	117		117
Mixtures						H		0		0	0	0	0	0	0	0		0	0	0		0
						M		0		4	0	0	7	0	0	0		4	4	0		0
						L		7		3	7	7	0	7	7	7		3	3	7		7
						ER		0		0	0	0	0	0	0	0		0	0	0		0
						n		7		7	7	7	7	7	7	7		7	7	7		7
